# Supplementary material for: A review of the cleptoparasitic bee genus Townsendiella (Apidae, Nomadinae, Townsendiellini), with the description of a new species from Pinnacles National Park
Source: Zookeys. 2015 Dec 16;(546):87–104. doi: 10.3897/zookeys.546.6443 (PMC4714348; doi:10.3897/zookeys.546.6443)
Supplement: XML Treatment for Townsendiella ensifera [file zookeys.546.6443-treatment1.xml]

<!DOCTYPE tp:taxon-treatment
  PUBLIC "-//TaxonX//DTD Taxonomic Treatment Publishing DTD v0 20100105//EN" "tax-treatment-NSO.dtd">
<tp:taxon-treatment xmlns:tp="http://www.plazi.org/taxpub"><tp:treatment-meta><kwd-group><label>Taxon classification</label><kwd><named-content content-type="kingdom">Animalia</named-content></kwd><kwd><named-content content-type="order">Hymenoptera</named-content></kwd><kwd><named-content content-type="family">Apidae</named-content></kwd></kwd-group><mixed-citation publication-type="journal"><person-group><name><surname>Orr</surname><given-names>Michael C.</given-names></name><name><surname>Griswold</surname><given-names>Terry L.</given-names></name></person-group><article-title>A review of the cleptoparasitic bee genus <italic><tp:taxon-name><tp:taxon-name-part taxon-name-part-type="genus">Townsendiella</tp:taxon-name-part></tp:taxon-name></italic> (<tp:taxon-name><tp:taxon-name-part taxon-name-part-type="family">Apidae</tp:taxon-name-part></tp:taxon-name>, <tp:taxon-name><tp:taxon-name-part taxon-name-part-type="subfamily">Nomadinae</tp:taxon-name-part></tp:taxon-name>, <tp:taxon-name><tp:taxon-name-part taxon-name-part-type="tribe">Townsendiellini</tp:taxon-name-part></tp:taxon-name>), with the description of a new species from Pinnacles National Park</article-title><source>Zookeys</source><day>16</day><month>12</month><year>2015</year><volume>2015</volume><issue>546</issue><fpage>87</fpage><lpage>104</lpage><pub-id pub-id-type="doi">10.3897/zookeys.546.6443</pub-id></mixed-citation></tp:treatment-meta><tp:nomenclature><tp:taxon-name>
                        <tp:taxon-name-part taxon-name-part-type="genus">Townsendiella</tp:taxon-name-part>
                        <tp:taxon-name-part taxon-name-part-type="species">ensifera</tp:taxon-name-part>
                    <object-id xmlns:xlink="http://www.w3.org/1999/xlink" content-type="zoobank" xlink:type="simple">http://zoobank.org/D80DEF1E-DFC2-4D3F-A539-1FC439A78A67</object-id></tp:taxon-name><tp:taxon-status xmlns:xlink="http://www.w3.org/1999/xlink" xlink:type="simple">sp. n.</tp:taxon-status><xref ref-type="fig" rid="F1">Figs 1a</xref><xref ref-type="fig" rid="F3">, 3a</xref><xref ref-type="fig" rid="F4">, 4a</xref><xref ref-type="fig" rid="F5">, 5a</xref><xref ref-type="fig" rid="F6">, and 6–8</xref></tp:nomenclature><tp:treatment-sec sec-type="Type-locality"><title>Type-locality.</title><p>USA, California: San Benito County, Pinnacles National Park, East of Mount Defiance, 36.46060 -121.15210, Blue oak woodland, white pantrap, 29 May 1999, O. Messinger leg., host unknown.</p></tp:treatment-sec><tp:treatment-sec sec-type="Holotype"><title>Holotype.</title><p>Female, pinned. Original label: “USA CA San Benito Co., / Pinnacles Natl. Mon., / East of Mount Defiance / <named-content xmlns:xlink="http://www.w3.org/1999/xlink" content-type="dwc:verbatimCoordinates" xlink:type="simple">36°28.24’N 121°09.13’W</named-content> [white typed label]” “White pantrap, burn / Blue oak woodland [white typed label]” “29 May, 1999 / O. Messinger [white typed label]” “NativeBeeSurvey / <named-content xmlns:xlink="http://www.w3.org/1999/xlink" content-type="dwc:institutional_code" xlink:type="simple">USDA</named-content>,Logan,Utah / BBSL331869 [barcode label].”</p></tp:treatment-sec><tp:treatment-sec sec-type="Paratypes"><title>Paratypes.</title><p>Nine topo-typical specimens (1F8M); all deposited in the <abbrev xmlns:xlink="http://www.w3.org/1999/xlink" content-type="institution" xlink:title="U.S. National Pollinating Insects Collection, USDA-ARS Pollinating Insects Research Unit, Utah State University, Logan, UT, USA" xlink:type="simple">NPIC</abbrev>. Unique specimen identifiers are as follows: BBSL330902, BBSL331852, BBSL331878, BBSL331886, BBSL331887, BBSL331891, BBSL332126, BBSL332137, and BBSL332139. Selected specimen data for each paratype is available in the Suppl. material <xref ref-type="supplementary-material" rid="S1">1</xref>.</p></tp:treatment-sec><tp:treatment-sec sec-type="material"><title>Other material.</title><p>Additional records are detailed in the Suppl. material <xref ref-type="supplementary-material" rid="S1">1</xref>.</p></tp:treatment-sec><tp:treatment-sec sec-type="Diagnosis"><title>Diagnosis.</title><p>Both males and females are most similar to <italic><tp:taxon-name><tp:taxon-name-part taxon-name-part-type="genus">Townsendiella</tp:taxon-name-part> <tp:taxon-name-part taxon-name-part-type="species">pulchra</tp:taxon-name-part></tp:taxon-name></italic> and are separated easily from other <italic><tp:taxon-name><tp:taxon-name-part taxon-name-part-type="genus">Townsendiella</tp:taxon-name-part></tp:taxon-name></italic> by the absence of a medially projecting knob on the metanotum, the length of the marginal cell being about equal or greater than the distance from its posterior tip to the posterior tip of the wing, and the asymmetrical second submarginal cell with the longer, more curved distal vein. From <italic><tp:taxon-name><tp:taxon-name-part taxon-name-part-type="genus">Townsendiella</tp:taxon-name-part> <tp:taxon-name-part taxon-name-part-type="species">pulchra</tp:taxon-name-part></tp:taxon-name></italic>, it may be differentiated by the following characteristics: five maxillary palpomeres, the final palpomere almost as long as the second palpomere; male pygidial plate narrower, sharper at the tip; female S5 lacking a pubescent apicomedial area, setal density roughly even along rim; when viewing the genital capsule laid flat against a surface, with your view perpendicular to the surface: the tip of the male gonostylus is about its maximum width distant from the gonocoxite tip, while in <italic><tp:taxon-name><tp:taxon-name-part taxon-name-part-type="genus">Townsendiella</tp:taxon-name-part> <tp:taxon-name-part taxon-name-part-type="species">pulchra</tp:taxon-name-part></tp:taxon-name></italic> it is almost equal; male gonocoxite with shorter, fewer, and less plumose setae present ventrolaterally (Fig. <xref ref-type="fig" rid="F5">5a</xref>) compared to <italic><tp:taxon-name><tp:taxon-name-part taxon-name-part-type="genus">Townsendiella</tp:taxon-name-part> <tp:taxon-name-part taxon-name-part-type="species">pulchra</tp:taxon-name-part></tp:taxon-name></italic> (Fig. <xref ref-type="fig" rid="F5">5b</xref>); and male genital capsule smaller overall, with gonocoxites less expanded apically (Figs <xref ref-type="fig" rid="F4">4</xref>, <xref ref-type="fig" rid="F5">5</xref>).</p><fig id="F3" position="float" orientation="portrait"><label>Figure 3.</label><caption><p>The female T5 of <bold>a</bold> <italic><tp:taxon-name><tp:taxon-name-part taxon-name-part-type="genus">Townsendiella</tp:taxon-name-part> <tp:taxon-name-part taxon-name-part-type="species">ensifera</tp:taxon-name-part></tp:taxon-name></italic> sp. n. (BBSL331869) and <bold>b</bold> <italic><tp:taxon-name><tp:taxon-name-part taxon-name-part-type="genus">Townsendiella</tp:taxon-name-part> <tp:taxon-name-part taxon-name-part-type="species">rufiventris</tp:taxon-name-part></tp:taxon-name></italic> (BBSL209499). The latter has a distinctly impressed, finely-pitted, and tessellate lunule medially in the pseudopygidial area, a feature unique within <italic><tp:taxon-name><tp:taxon-name-part taxon-name-part-type="genus">Townsendiella</tp:taxon-name-part></tp:taxon-name></italic>. The scale bar represents 0.5 mm.</p></caption><graphic xmlns:xlink="http://www.w3.org/1999/xlink" xlink:href="zookeys-546-087-g003.jpg" position="float" orientation="portrait" xlink:type="simple" id="oo_69919.jpg"/></fig><fig id="F4" position="float" orientation="portrait"><label>Figure 4.</label><caption><p>The male genitalia of <bold>a</bold> <italic><tp:taxon-name><tp:taxon-name-part taxon-name-part-type="genus">Townsendiella</tp:taxon-name-part> <tp:taxon-name-part taxon-name-part-type="species">ensifera</tp:taxon-name-part></tp:taxon-name></italic> sp. n. (BBSL259479) and <bold>b</bold> <italic><tp:taxon-name><tp:taxon-name-part taxon-name-part-type="genus">Townsendiella</tp:taxon-name-part> <tp:taxon-name-part taxon-name-part-type="species">pulchra</tp:taxon-name-part></tp:taxon-name></italic> (BBL340294). Dorsal view of genital capsule and gonostylus. The scale bar represents 0.25 mm.</p></caption><graphic xmlns:xlink="http://www.w3.org/1999/xlink" xlink:href="zookeys-546-087-g004.jpg" position="float" orientation="portrait" xlink:type="simple" id="oo_69920.jpg"/></fig><fig id="F5" position="float" orientation="portrait"><label>Figure 5.</label><caption><p>The male genitalia of <bold>a</bold> <italic><tp:taxon-name><tp:taxon-name-part taxon-name-part-type="genus">Townsendiella</tp:taxon-name-part> <tp:taxon-name-part taxon-name-part-type="species">ensifera</tp:taxon-name-part></tp:taxon-name></italic> sp. n. (BBSL259415) and <bold>b</bold> <italic><tp:taxon-name><tp:taxon-name-part taxon-name-part-type="genus">Townsendiella</tp:taxon-name-part> <tp:taxon-name-part taxon-name-part-type="species">pulchra</tp:taxon-name-part></tp:taxon-name></italic> (BBSL349670). Lateral view of gonocoxite, with focus on setae. The scale bar represents 0.25 mm.</p></caption><graphic xmlns:xlink="http://www.w3.org/1999/xlink" xlink:href="zookeys-546-087-g005.jpg" position="float" orientation="portrait" xlink:type="simple" id="oo_69921.jpg"/></fig></tp:treatment-sec><tp:treatment-sec sec-type="Description"><title>Description.</title><p><bold>Female</bold>: Head: Pubescence dense, white, covering one-half to three-fourths of height of compound eye, becoming sparser, less plumose, and often off-white in coloration dorsally. Facial integument black, reddening, if present, limited to labrum and rim of clypeus. Punctation relatively dense throughout, integument shining between punctures. Mandible simple, basal three-fourths to four-fifths of integument dull orange to bright yellow, tip reddish-brown. Clypeus protuberant from anterior margin of compound eye by one-third to one-half of maximum compound eye width. Integument of antenna dark brown to black, sometimes light brown. Compound eyes slightly converging ventrally. Lateral ocellus distinctly closer to rear margin of head than compound eye, separated from rear margin by roughly 2–2.5× lateral ocellar diameter.</p><p>Mesosoma: Pubescence all white except for light brown areas of mesoscutum and mesoscutellum. Pubescence dense over mesosoma, except slightly less dense where brown, sparser on pronotum anteriorly, mesepisternum anteriorly, and propodeal triangle below metanotum. Mesoscutum with pubescence primarily light brown except along border, with two thin, longitudinal stripes of white setae intruding posteriorly from anterior margin for one-third to one-half of mesoscutal length. Mesoscutellum <!--PageBreak-->with pubescence largely light brown, bordered by white, with anterior-directed stripe of white setae from posterior midline. Integument dark brown to black, often with pronotal lobe reddened, less commonly reddened ventrally or elsewhere on pronotum. Punctation dense throughout mesosoma, except propodeal enclosure where absent or obscured by tessellation, integument otherwise relatively smooth and shiny. Tegula brown, slightly transparent, but obscured by dense setae.</p><p>Wings: Wings equal to 3.0–3.1× medial length of mesoscutum along longitudinal axis. Length of marginal cell slightly greater than distance from distal tip of marginal cell to apical tip of wing. Length of posterior margin of first submarginal cell greater than that of second, but clearly less than twice length of second. 2m-cu usually interstitial with juncture between first and second submarginal cells, or only slightly past this point, creating four-way intersection.</p><p>Legs: Integumental color variable, ranging from dark brown to light reddish-brown; tarsi typically black. White pubescence present ventrally on femora, variable in extent. Outer surfaces of tibiae densely clothed in white pubescence, densest on metatibia. Thicker, spine-like setae readily apparent on meso- and metatibiae, usually obscured by pubescence on protibia.</p><p>Metasoma: Pubescence white except in basal areas of terga, where it is slightly browned; brown setae obscured on T5 by white setae throughout. Pubescence denser and more branched apically on terga, creating distinct setal bands on T1–T4, each of which is usually thinner medially and thicker laterally, with V-shaped medial notch. Sternal pubescence primarily white but thinner and sparser in basal and lateral areas, appearing apically banded at some angles. S5 pubescence relatively even throughout. Integumental color of terga highly variable, ranging from nearly all black to nearly all red. T5 even across its rim, with simple setae extending posteriorly. Pygidial plate roughly square, only slighter wider at base than apex due to rounded posterior corners; entire rim slightly raised into carina, marked by darker, blackish integument there compared to pitted, redder interior.</p><p><bold>Male</bold> similar to female, except as follows: Head: Pubescence all white, dense over much of lower face up to slightly below top of compound eye and on gena to about top of compound eyes, becoming less branched and, in some specimens, slightly off-white near vertex. Clypeus protuberant from anterior margin of compound eye by about half of compound eye width or slightly less. Paraocular area raised into flange adjacent to clypeus, this area impunctate and shiny. Integument of antenna dark brown to black, sometimes slightly lighter brown on apical segments.</p><p>Mesosoma: Integument dark brown to black, rarely with dark reddish-brown coloration on pronotum or venter.</p><p>Wings: Wings equal to 3.1–3.2× medial length of mesoscutum along longitudinal axis.</p><p>Legs: Integumental color variable, ranging from dark brown to light reddish-brown. Metabasitarsus and metatarsus more obscured by white, plumose setae than on other legs.</p><p>Metasoma: Pubescence white except in basal areas of terga, where slightly browned; brown setae intermixed with lighter setae in basal area of T6. Pubescence denser <!--PageBreak-->and more branched apically on terga, creating distinct setal bands on T1–T4, each of which is usually thinner medially and thicker laterally, typically with those of T5 and T6 thicker, more uniform overall. S6 pubescence notably thinner than preceding sterna, not appearing apically banded. Integumental color of terga variable from dull reddish-brown to near black, more often black. Pygidial plate coming to acute point, sides roughly straight to weakly convex, heavily-sculpted medial region often raised, integumental color darker brownish around rim and reddened interiorly.</p><fig id="F6" position="float" orientation="portrait"><label>Figures 6–8.</label><caption><p>General appearance of the female <italic><tp:taxon-name><tp:taxon-name-part taxon-name-part-type="genus">Townsendiella</tp:taxon-name-part> <tp:taxon-name-part taxon-name-part-type="species">ensifera</tp:taxon-name-part></tp:taxon-name></italic> sp. n. holotype (BBSL331869). <bold>6</bold> Anterior view of face <bold>7</bold> Dorsal view of body <bold>8</bold> Lateral view of body. All scale bars represent 0.25 mm.</p></caption><graphic xmlns:xlink="http://www.w3.org/1999/xlink" xlink:href="zookeys-546-087-g006.jpg" position="float" orientation="portrait" xlink:type="simple" id="oo_69922.jpg"/></fig></tp:treatment-sec><tp:treatment-sec sec-type="Etymology"><title>Etymology.</title><p>The specific epithet, <italic><tp:taxon-name><tp:taxon-name-part taxon-name-part-type="species">ensifera</tp:taxon-name-part></tp:taxon-name></italic>, is Latin for sword-bearing. This name is primarily a reference to the elongate, sword-shaped terminal maxillary palpomere, and secondarily a reference to its cleptoparasitic life history.</p></tp:treatment-sec><tp:treatment-sec sec-type="Distribution"><title>Distribution.</title><p><italic><tp:taxon-name><tp:taxon-name-part taxon-name-part-type="genus">Townsendiella</tp:taxon-name-part> <tp:taxon-name-part taxon-name-part-type="species">ensifera</tp:taxon-name-part></tp:taxon-name></italic> is known primarily from the South Coast Range of California, where it has been found at two localities: Pinnacles National Park in San Benito County and San Luis Obispo County, 6 mi NE Santa Margarita. The only other record is a single specimen from south of the Transverse Range (“The Gavilan”) near Riverside, California. More collections are necessary to determine the true extent of this species’ range, although it presently appears more restricted than most other <italic><tp:taxon-name><tp:taxon-name-part taxon-name-part-type="genus">Townsendiella</tp:taxon-name-part></tp:taxon-name></italic>.</p></tp:treatment-sec><tp:treatment-sec sec-type="Phenology"><title>Phenology.</title><p>Known to be active from early May to late August. Within Pinnacles National Park, where multiple collections took place, it was collected from early May to early July.</p></tp:treatment-sec><tp:treatment-sec sec-type="Bee hosts"><title>Bee hosts.</title><p>There is no direct knowledge concerning the host of <italic><tp:taxon-name><tp:taxon-name-part taxon-name-part-type="genus">Townsendiella</tp:taxon-name-part> <tp:taxon-name-part taxon-name-part-type="species">ensifera</tp:taxon-name-part></tp:taxon-name></italic>. Given the apparent preference of the similar <italic><tp:taxon-name><tp:taxon-name-part taxon-name-part-type="genus">Townsendiella</tp:taxon-name-part> <tp:taxon-name-part taxon-name-part-type="species">pulchra</tp:taxon-name-part></tp:taxon-name></italic> for species of <italic><tp:taxon-name><tp:taxon-name-part taxon-name-part-type="genus">Hesperapis</tp:taxon-name-part></tp:taxon-name></italic> Cockerell and the extensive sampling of Pinnacles National Park, <italic><tp:taxon-name><tp:taxon-name-part taxon-name-part-type="genus">Hesperapis</tp:taxon-name-part></tp:taxon-name></italic> as a potential host may be inferred as a working hypothesis. Only two species of <italic><tp:taxon-name><tp:taxon-name-part taxon-name-part-type="genus">Hesperapis</tp:taxon-name-part></tp:taxon-name></italic>, <tp:taxon-name><tp:taxon-name-part taxon-name-part-type="genus">Hesperapis</tp:taxon-name-part> (<tp:taxon-name-part taxon-name-part-type="subgenus">Amblyapis</tp:taxon-name-part>) <tp:taxon-name-part taxon-name-part-type="species">ilicifoliae</tp:taxon-name-part></tp:taxon-name> (Cockerell, 1910) and <tp:taxon-name><tp:taxon-name-part taxon-name-part-type="genus">Hesperapis</tp:taxon-name-part> (<tp:taxon-name-part taxon-name-part-type="subgenus">Panurgomia</tp:taxon-name-part>) <tp:taxon-name-part taxon-name-part-type="species">regularis</tp:taxon-name-part></tp:taxon-name> (Cresson, 1878), have been recorded from Pinnacles. <italic><tp:taxon-name><tp:taxon-name-part taxon-name-part-type="genus">Hesperapis</tp:taxon-name-part> <tp:taxon-name-part taxon-name-part-type="species">regularis</tp:taxon-name-part></tp:taxon-name></italic> is many times the body size (&gt;12 mm in length) of <italic><tp:taxon-name><tp:taxon-name-part taxon-name-part-type="genus">Townsendiella</tp:taxon-name-part> <tp:taxon-name-part taxon-name-part-type="species">ensifera</tp:taxon-name-part></tp:taxon-name></italic>, while <italic><tp:taxon-name><tp:taxon-name-part taxon-name-part-type="genus">Hesperapis</tp:taxon-name-part> <tp:taxon-name-part taxon-name-part-type="species">ilicifoliae</tp:taxon-name-part></tp:taxon-name></italic> is about 5–6 mm in length, suggesting <italic><tp:taxon-name><tp:taxon-name-part taxon-name-part-type="genus">Hesperapis</tp:taxon-name-part> <tp:taxon-name-part taxon-name-part-type="species">ilicifoliae</tp:taxon-name-part></tp:taxon-name></italic> is the better candidate as host. The likelihood of <italic><tp:taxon-name><tp:taxon-name-part taxon-name-part-type="genus">Hesperapis</tp:taxon-name-part> <tp:taxon-name-part taxon-name-part-type="species">ilicifoliae</tp:taxon-name-part></tp:taxon-name></italic> as host increases when considering that it belongs to the same subgenus as <tp:taxon-name><tp:taxon-name-part taxon-name-part-type="genus">Hesperapis</tp:taxon-name-part> (<tp:taxon-name-part taxon-name-part-type="subgenus">Amblyapis</tp:taxon-name-part>) <tp:taxon-name-part taxon-name-part-type="species">larreae</tp:taxon-name-part></tp:taxon-name> Cockerell, 1907, the host for <italic><tp:taxon-name><tp:taxon-name-part taxon-name-part-type="genus">Townsendiella</tp:taxon-name-part> <tp:taxon-name-part taxon-name-part-type="species">pulchra</tp:taxon-name-part></tp:taxon-name></italic> (<xref ref-type="bibr" rid="B23">Rozen and McGinley 1991</xref>). Further support is derived from the synchrony of their flight periods; both <italic><tp:taxon-name><tp:taxon-name-part taxon-name-part-type="genus">Hesperapis</tp:taxon-name-part> <tp:taxon-name-part taxon-name-part-type="species">ilicifoliae</tp:taxon-name-part></tp:taxon-name></italic> and <italic><tp:taxon-name><tp:taxon-name-part taxon-name-part-type="genus">Townsendiella</tp:taxon-name-part> <tp:taxon-name-part taxon-name-part-type="species">ensifera</tp:taxon-name-part></tp:taxon-name></italic> fly from May to July, with the majority of records from June and July. It should also be noted that the specimen of <italic><tp:taxon-name><tp:taxon-name-part taxon-name-part-type="genus">Townsendiella</tp:taxon-name-part> <tp:taxon-name-part taxon-name-part-type="species">ensifera</tp:taxon-name-part></tp:taxon-name></italic> from Gavilan, California was collected on <italic><tp:taxon-name><tp:taxon-name-part taxon-name-part-type="genus">Adenostoma</tp:taxon-name-part> <tp:taxon-name-part taxon-name-part-type="species">fasciculatum</tp:taxon-name-part></tp:taxon-name></italic> Hook. &amp; Arn., the plant which <italic><tp:taxon-name><tp:taxon-name-part taxon-name-part-type="genus">Hesperapis</tp:taxon-name-part> <tp:taxon-name-part taxon-name-part-type="species">ilicifoliae</tp:taxon-name-part></tp:taxon-name></italic> specializes on, and in an area where <italic><tp:taxon-name><tp:taxon-name-part taxon-name-part-type="genus">Hesperapis</tp:taxon-name-part> <tp:taxon-name-part taxon-name-part-type="species">ilicifoliae</tp:taxon-name-part></tp:taxon-name></italic> has been collected previously (<xref ref-type="bibr" rid="B19">Moldenke and Neff 1974</xref>, <xref ref-type="bibr" rid="B10">DiscoverLife 2014</xref>). In fact, <italic><tp:taxon-name><tp:taxon-name-part taxon-name-part-type="genus">Townsendiella</tp:taxon-name-part> <tp:taxon-name-part taxon-name-part-type="species">ensifera</tp:taxon-name-part></tp:taxon-name></italic> has only been collected in areas where <italic><tp:taxon-name><tp:taxon-name-part taxon-name-part-type="genus">Hesperapis</tp:taxon-name-part> <tp:taxon-name-part taxon-name-part-type="species">ilicifoliae</tp:taxon-name-part></tp:taxon-name></italic> is known. Based on all evidence, <italic><tp:taxon-name><tp:taxon-name-part taxon-name-part-type="genus">Hesperapis</tp:taxon-name-part> <tp:taxon-name-part taxon-name-part-type="species">ilicifoliae</tp:taxon-name-part></tp:taxon-name></italic> is currently the most likely host for <italic><tp:taxon-name><tp:taxon-name-part taxon-name-part-type="genus">Townsendiella</tp:taxon-name-part> <tp:taxon-name-part taxon-name-part-type="species">ensifera</tp:taxon-name-part></tp:taxon-name></italic>.</p></tp:treatment-sec><tp:treatment-sec sec-type="Floral hosts"><title>Floral hosts.</title><p><tp:taxon-name><tp:taxon-name-part taxon-name-part-type="family">Polygonaceae</tp:taxon-name-part></tp:taxon-name>: <italic><tp:taxon-name><tp:taxon-name-part taxon-name-part-type="genus">Eriogonum</tp:taxon-name-part> <tp:taxon-name-part taxon-name-part-type="species">fasciculatum</tp:taxon-name-part></tp:taxon-name></italic> Benth. and <tp:taxon-name><tp:taxon-name-part taxon-name-part-type="family">Rosaceae</tp:taxon-name-part></tp:taxon-name>: <italic><tp:taxon-name><tp:taxon-name-part taxon-name-part-type="genus">Adenostoma</tp:taxon-name-part> <tp:taxon-name-part taxon-name-part-type="species">fasciculatum</tp:taxon-name-part></tp:taxon-name></italic>.</p></tp:treatment-sec><tp:treatment-sec sec-type="Discussion"><title>Discussion.</title><p>This species is much closer in body form to <italic><tp:taxon-name><tp:taxon-name-part taxon-name-part-type="genus">Townsendiella</tp:taxon-name-part> <tp:taxon-name-part taxon-name-part-type="species">pulchra</tp:taxon-name-part></tp:taxon-name></italic> than the other species are to each other or to the pair of <italic><tp:taxon-name><tp:taxon-name-part taxon-name-part-type="genus">Townsendiella</tp:taxon-name-part> <tp:taxon-name-part taxon-name-part-type="species">ensifera</tp:taxon-name-part></tp:taxon-name></italic> and <italic><tp:taxon-name><tp:taxon-name-part taxon-name-part-type="genus">Townsendiella</tp:taxon-name-part> <tp:taxon-name-part taxon-name-part-type="species">pulchra</tp:taxon-name-part></tp:taxon-name></italic>. It is possible that these very distinct species led to a general expectation of great differentiation between species in the group and that the relatively minor differences between <italic><tp:taxon-name><tp:taxon-name-part taxon-name-part-type="genus">Townsendiella</tp:taxon-name-part> <tp:taxon-name-part taxon-name-part-type="species">ensifera</tp:taxon-name-part></tp:taxon-name></italic> and <italic><tp:taxon-name><tp:taxon-name-part taxon-name-part-type="genus">Townsendiella</tp:taxon-name-part> <tp:taxon-name-part taxon-name-part-type="species">pulchra</tp:taxon-name-part></tp:taxon-name></italic> were overlooked as a result.</p><!--PageBreak--><!--PageBreak--></tp:treatment-sec><tp:treatment-sec><!--Section generated to contain objects referenced in tp:taxon-treatment.--><fig id="F1" position="float" orientation="portrait"><label>Figure 1.</label><caption><p>The male maxillary palp of <bold>a</bold> <italic><tp:taxon-name><tp:taxon-name-part taxon-name-part-type="genus">Townsendiella</tp:taxon-name-part> <tp:taxon-name-part taxon-name-part-type="species">ensifera</tp:taxon-name-part></tp:taxon-name></italic> sp. n. (BBSL331567) and <bold>b</bold> <italic><tp:taxon-name><tp:taxon-name-part taxon-name-part-type="genus">Townsendiella</tp:taxon-name-part> <tp:taxon-name-part taxon-name-part-type="species">pulchra</tp:taxon-name-part></tp:taxon-name></italic> (BBSL209492). The length of the terminal, fifth segment in <italic><tp:taxon-name><tp:taxon-name-part taxon-name-part-type="genus">Townsendiella</tp:taxon-name-part> <tp:taxon-name-part taxon-name-part-type="species">ensifera</tp:taxon-name-part></tp:taxon-name></italic> sp. n. well exceeds that of the terminal, sixth segment in <italic><tp:taxon-name><tp:taxon-name-part taxon-name-part-type="genus">Townsendiella</tp:taxon-name-part> <tp:taxon-name-part taxon-name-part-type="species">pulchra</tp:taxon-name-part></tp:taxon-name></italic>, likely due to the fusion of the fifth and sixth segments in the former. This character is reflected in both sexes. The scale bar represents 0.75 mm.</p></caption><graphic xmlns:xlink="http://www.w3.org/1999/xlink" xlink:href="zookeys-546-087-g001.jpg" position="float" orientation="portrait" xlink:type="simple" id="oo_69917.jpg"/></fig><supplementary-material xmlns:xlink="http://www.w3.org/1999/xlink" id="S1" position="float" orientation="portrait" xlink:type="simple"><label>Supplementary material 1</label><caption><p><italic><tp:taxon-name><tp:taxon-name-part taxon-name-part-type="genus">Townsendiella</tp:taxon-name-part></tp:taxon-name></italic> specimen data</p></caption><p>Data type: species data</p><media xlink:href="zookeys-546-087-s001.xlsx" mimetype="application" mime-subtype="vnd.openxmlformats-officedocument.spreadsheetml.sheet" position="float" orientation="portrait" xlink:type="simple" id="oo_69923.xlsx"/><permissions><license xlink:type="simple"><license-p>This dataset is made available under the Open Database License (<ext-link ext-link-type="uri" xlink:href="http://opendatacommons.org/licenses/odbl/1.0/" xlink:type="simple">http://opendatacommons.org/licenses/odbl/1.0/</ext-link>). The Open Database License (ODbL) is a license agreement intended to allow users to freely share, modify, and use this Dataset while maintaining this same freedom for others, provided that the original source and author(s) are credited.</license-p></license></permissions><attrib specific-use="authors">Michael C. Orr, Terry L. Griswold</attrib></supplementary-material></tp:treatment-sec><ref-list><ref id="B23"><mixed-citation xmlns:xlink="http://www.w3.org/1999/xlink" xlink:type="simple"><person-group><name name-style="western"><surname>Rozen</surname><given-names>JG Jr</given-names></name><name name-style="western"><surname>McGinley</surname><given-names>RJ</given-names></name></person-group> (<year>1991</year>) <article-title>Biology and larvae of the cleptoparasitic bee <italic><tp:taxon-name><tp:taxon-name-part taxon-name-part-type="genus">Townsendiella</tp:taxon-name-part> <tp:taxon-name-part taxon-name-part-type="species">pulchra</tp:taxon-name-part></tp:taxon-name></italic> and nesting biology of its host <italic><tp:taxon-name><tp:taxon-name-part taxon-name-part-type="genus">Hesperapis</tp:taxon-name-part> <tp:taxon-name-part taxon-name-part-type="species">larreae</tp:taxon-name-part></tp:taxon-name></italic> (<tp:taxon-name><tp:taxon-name-part taxon-name-part-type="order">Hymenoptera</tp:taxon-name-part></tp:taxon-name>: <tp:taxon-name><tp:taxon-name-part taxon-name-part-type="superfamily">Apoidea</tp:taxon-name-part></tp:taxon-name>).</article-title> <source>American Museum Novitates</source> <volume>3005</volume>: <fpage>1</fpage>–<lpage>11</lpage>. </mixed-citation></ref><ref id="B19"><mixed-citation xmlns:xlink="http://www.w3.org/1999/xlink" xlink:type="simple"><person-group><name name-style="western"><surname>Moldenke</surname><given-names>AR</given-names></name><name name-style="western"><surname>Neff</surname><given-names>JL</given-names></name></person-group> (<year>1974</year>) <source>The Bees of California: A catalogue with special relevance to Pollination and Ecological Research. Volume one.</source> <publisher-name>Board of Studies in Biology, University of California</publisher-name>, <publisher-loc>Santa Cruz, CA</publisher-loc>, <size units="page">236 pp</size>. </mixed-citation></ref><ref id="B10"><mixed-citation xmlns:xlink="http://www.w3.org/1999/xlink" xlink:type="simple"> <source>DiscoverLife: map of <italic><tp:taxon-name><tp:taxon-name-part taxon-name-part-type="genus">Hesperapis</tp:taxon-name-part> <tp:taxon-name-part taxon-name-part-type="species">ilicifoliae</tp:taxon-name-part></tp:taxon-name></italic></source>. <ext-link xlink:type="simple" ext-link-type="uri" xlink:href="http://www.discoverlife.org/mp/20m?kind=Hesperapis+ilicifoliae">http://www.discoverlife.org/mp/20m?kind=Hesperapis+ilicifoliae</ext-link> [<date-in-citation content-type="access-date">accessed 16 December 2014</date-in-citation>] </mixed-citation></ref></ref-list></tp:taxon-treatment>
