# Supplementary material for: A review of the cleptoparasitic bee genus Townsendiella (Apidae, Nomadinae, Townsendiellini), with the description of a new species from Pinnacles National Park
Source: Zookeys. 2015 Dec 16;(546):87–104. doi: 10.3897/zookeys.546.6443 (PMC4714348; doi:10.3897/zookeys.546.6443)
Supplement: XML Treatment for Townsendiella californica [file zookeys.546.6443-treatment2.xml]

<!DOCTYPE tp:taxon-treatment
  PUBLIC "-//TaxonX//DTD Taxonomic Treatment Publishing DTD v0 20100105//EN" "tax-treatment-NSO.dtd">
<tp:taxon-treatment xmlns:tp="http://www.plazi.org/taxpub"><tp:treatment-meta><kwd-group><label>Taxon classification</label><kwd><named-content content-type="kingdom">Animalia</named-content></kwd><kwd><named-content content-type="order">Hymenoptera</named-content></kwd><kwd><named-content content-type="family">Apidae</named-content></kwd></kwd-group><mixed-citation publication-type="journal"><person-group><name><surname>Orr</surname><given-names>Michael C.</given-names></name><name><surname>Griswold</surname><given-names>Terry L.</given-names></name></person-group><article-title>A review of the cleptoparasitic bee genus <italic><tp:taxon-name><tp:taxon-name-part taxon-name-part-type="genus">Townsendiella</tp:taxon-name-part></tp:taxon-name></italic> (<tp:taxon-name><tp:taxon-name-part taxon-name-part-type="family">Apidae</tp:taxon-name-part></tp:taxon-name>, <tp:taxon-name><tp:taxon-name-part taxon-name-part-type="subfamily">Nomadinae</tp:taxon-name-part></tp:taxon-name>, <tp:taxon-name><tp:taxon-name-part taxon-name-part-type="tribe">Townsendiellini</tp:taxon-name-part></tp:taxon-name>), with the description of a new species from Pinnacles National Park</article-title><source>Zookeys</source><day>16</day><month>12</month><year>2015</year><volume>2015</volume><issue>546</issue><fpage>87</fpage><lpage>104</lpage><pub-id pub-id-type="doi">10.3897/zookeys.546.6443</pub-id></mixed-citation></tp:treatment-meta><tp:nomenclature><tp:taxon-name>
                        <tp:taxon-name-part taxon-name-part-type="genus">Townsendiella</tp:taxon-name-part>
                        <tp:taxon-name-part taxon-name-part-type="species">californica</tp:taxon-name-part>
                    </tp:taxon-name><tp:taxon-authority>Michener, 1936</tp:taxon-authority></tp:nomenclature><tp:treatment-sec sec-type="Holotype"><title>Holotype.</title><p>female, pinned; Altadena, California; 6-26-35 [26 June 1935]; deposited in <named-content xmlns:xlink="http://www.w3.org/1999/xlink" content-type="dwc:institutional_code" xlink:type="simple">CAS</named-content> (Type#4544).</p></tp:treatment-sec><tp:treatment-sec sec-type="Diagnosis"><title>Diagnosis.</title><p>This species is immediately separable from all other species by its wing venation. The marginal cell is the shortest of any <italic><tp:taxon-name><tp:taxon-name-part taxon-name-part-type="genus">Townsendiella</tp:taxon-name-part></tp:taxon-name></italic>, its maximum length significantly shorter than the distance from its apical tip to the apex of the wing. The posterior margin of the first submarginal cell is roughly twice the length of the second submarginal’s, while in other species the first submarginal cell is closer to 1.5× the length of the second. The second submarginal cell forms a nearly symmetrical triangle with the distal vein nearly straight and nearly the same length as the proximal vein.</p></tp:treatment-sec><tp:treatment-sec sec-type="Distribution"><title>Distribution.</title><p><italic><tp:taxon-name><tp:taxon-name-part taxon-name-part-type="genus">Townsendiella</tp:taxon-name-part> <tp:taxon-name-part taxon-name-part-type="species">californica</tp:taxon-name-part></tp:taxon-name></italic> has a relatively restricted range in comparison to the other species of the genus. It is currently known from localities along the southern edge of the Transverse Range and north of the nearby Mt. San Jacinto. Interestingly, these collections are all along the edge of the California montane chaparral and woodlands ecoregion. It may be that this species, its host, or both inhabit a very narrow ecological niche.</p></tp:treatment-sec><tp:treatment-sec sec-type="Phenology"><title>Phenology.</title><p>The phenology of this species is difficult to ascertain due to few collection records, though it appears to be active from late April through June.</p></tp:treatment-sec><tp:treatment-sec sec-type="Bee hosts"><title>Bee hosts.</title><p>Uncertain. This species is hypothesized to be cleptoparasitic on <tp:taxon-name><tp:taxon-name-part taxon-name-part-type="genus">Hesperapis</tp:taxon-name-part> (<tp:taxon-name-part taxon-name-part-type="subgenus">Zacesta</tp:taxon-name-part>) <tp:taxon-name-part taxon-name-part-type="species">rufipes</tp:taxon-name-part></tp:taxon-name> (Ashmead, 1899) based on observation of <italic><tp:taxon-name><tp:taxon-name-part taxon-name-part-type="genus">Townsendiella</tp:taxon-name-part> <tp:taxon-name-part taxon-name-part-type="species">californica</tp:taxon-name-part></tp:taxon-name></italic> flying over a nesting aggregation of the former (<xref ref-type="bibr" rid="B16">Michener 1936</xref>). Multiple attempts were made to confirm the host at the same site; the population has apparently been extirpated by urban sprawl from the Altadena, California area (<xref ref-type="bibr" rid="B25">Stage 1966</xref>).</p></tp:treatment-sec><tp:treatment-sec sec-type="Floral hosts"><title>Floral hosts.</title><p>No floral records are known for this species.</p></tp:treatment-sec><tp:treatment-sec sec-type="Discussion"><title>Discussion.</title><p>This exceptionally rare species is known from the fewest specimens of any <italic><tp:taxon-name><tp:taxon-name-part taxon-name-part-type="genus">Townsendiella</tp:taxon-name-part></tp:taxon-name></italic>. As such, much remains to be discovered regarding its distribution, host specificity, and environmental constraints.</p></tp:treatment-sec><ref-list><ref id="B16"><mixed-citation xmlns:xlink="http://www.w3.org/1999/xlink" xlink:type="simple"><person-group><name name-style="western"><surname>Michener</surname><given-names>CD</given-names></name></person-group> (<year>1936</year>) <article-title>Some California bees, <italic><tp:taxon-name><tp:taxon-name-part taxon-name-part-type="genus">Townsendiella</tp:taxon-name-part></tp:taxon-name></italic> and <italic><tp:taxon-name><tp:taxon-name-part taxon-name-part-type="genus">Hesperapis</tp:taxon-name-part></tp:taxon-name></italic> (Hymen.: <tp:taxon-name><tp:taxon-name-part taxon-name-part-type="superfamily">Apoidea</tp:taxon-name-part></tp:taxon-name>).</article-title> <source>Entomological News</source> <volume>47</volume>: <fpage>181</fpage>–<lpage>185</lpage>. </mixed-citation></ref><ref id="B25"><mixed-citation xmlns:xlink="http://www.w3.org/1999/xlink" xlink:type="simple"><person-group><name name-style="western"><surname>Stage</surname><given-names>GI</given-names></name></person-group> (<year>1966</year>) <source>Biology and systematics of the American species of the genus <italic><tp:taxon-name><tp:taxon-name-part taxon-name-part-type="genus">Hesperapis</tp:taxon-name-part></tp:taxon-name></italic> Cockerell</source>. <comment>PhD thesis</comment>, <publisher-name>University of California</publisher-name>, <publisher-loc>Berkeley, California</publisher-loc>. </mixed-citation></ref></ref-list></tp:taxon-treatment>
