# Supplementary material for: A review of the cleptoparasitic bee genus Townsendiella (Apidae, Nomadinae, Townsendiellini), with the description of a new species from Pinnacles National Park
Source: Zookeys. 2015 Dec 16;(546):87–104. doi: 10.3897/zookeys.546.6443 (PMC4714348; doi:10.3897/zookeys.546.6443)
Supplement: XML Treatment for Townsendiella pulchra [file zookeys.546.6443-treatment3.xml]

<!DOCTYPE tp:taxon-treatment
  PUBLIC "-//TaxonX//DTD Taxonomic Treatment Publishing DTD v0 20100105//EN" "tax-treatment-NSO.dtd">
<tp:taxon-treatment xmlns:tp="http://www.plazi.org/taxpub"><tp:treatment-meta><kwd-group><label>Taxon classification</label><kwd><named-content content-type="kingdom">Animalia</named-content></kwd><kwd><named-content content-type="order">Hymenoptera</named-content></kwd><kwd><named-content content-type="family">Apidae</named-content></kwd></kwd-group><mixed-citation publication-type="journal"><person-group><name><surname>Orr</surname><given-names>Michael C.</given-names></name><name><surname>Griswold</surname><given-names>Terry L.</given-names></name></person-group><article-title>A review of the cleptoparasitic bee genus <italic><tp:taxon-name><tp:taxon-name-part taxon-name-part-type="genus">Townsendiella</tp:taxon-name-part></tp:taxon-name></italic> (<tp:taxon-name><tp:taxon-name-part taxon-name-part-type="family">Apidae</tp:taxon-name-part></tp:taxon-name>, <tp:taxon-name><tp:taxon-name-part taxon-name-part-type="subfamily">Nomadinae</tp:taxon-name-part></tp:taxon-name>, <tp:taxon-name><tp:taxon-name-part taxon-name-part-type="tribe">Townsendiellini</tp:taxon-name-part></tp:taxon-name>), with the description of a new species from Pinnacles National Park</article-title><source>Zookeys</source><day>16</day><month>12</month><year>2015</year><volume>2015</volume><issue>546</issue><fpage>87</fpage><lpage>104</lpage><pub-id pub-id-type="doi">10.3897/zookeys.546.6443</pub-id></mixed-citation></tp:treatment-meta><tp:nomenclature><tp:taxon-name>
                        <tp:taxon-name-part taxon-name-part-type="genus">Townsendiella</tp:taxon-name-part>
                        <tp:taxon-name-part taxon-name-part-type="species">pulchra</tp:taxon-name-part>
                    </tp:taxon-name><tp:taxon-authority>Crawford, 1916</tp:taxon-authority><xref ref-type="fig" rid="F1">Figs 1b</xref><xref ref-type="fig" rid="F4">, 4b</xref><xref ref-type="fig" rid="F5">, and 5b</xref><!--PageBreak--><!--PageBreak--></tp:nomenclature><tp:treatment-sec sec-type="Holotype"><title>Holotype.</title><p>female, pinned; Las Cruces, New Mexico; 5.12 [12 May]; deposited in <named-content xmlns:xlink="http://www.w3.org/1999/xlink" content-type="dwc:institutional_code" xlink:type="simple">USNM</named-content> (Type#20831).</p></tp:treatment-sec><tp:treatment-sec sec-type="Diagnosis"><title>Diagnosis.</title><p>This species may be distinguished from <italic><tp:taxon-name><tp:taxon-name-part taxon-name-part-type="genus">Townsendiella</tp:taxon-name-part> <tp:taxon-name-part taxon-name-part-type="species">californica</tp:taxon-name-part></tp:taxon-name></italic> and <italic><tp:taxon-name><tp:taxon-name-part taxon-name-part-type="genus">Townsendiella</tp:taxon-name-part> <tp:taxon-name-part taxon-name-part-type="species">rufiventris</tp:taxon-name-part></tp:taxon-name></italic> by the combination of the following characteristics: long marginal cell, the maximum length of which is about equal to or longer than the distance from the marginal cell tip to the apex of the wing; metanotum lacking medial projection, only very gradually curved throughout its width; and the female lacking a lunule on T5. <italic><tp:taxon-name><tp:taxon-name-part taxon-name-part-type="genus">Townsendiella</tp:taxon-name-part> <tp:taxon-name-part taxon-name-part-type="species">pulchra</tp:taxon-name-part></tp:taxon-name></italic> is more similar to <italic><tp:taxon-name><tp:taxon-name-part taxon-name-part-type="genus">Townsendiella</tp:taxon-name-part> <tp:taxon-name-part taxon-name-part-type="species">ensifera</tp:taxon-name-part></tp:taxon-name></italic> than to the other species, and may be separated from it as presented in the latter’s species account.</p><!--PageBreak--></tp:treatment-sec><tp:treatment-sec sec-type="Distribution"><title>Distribution.</title><p>Present from west-central Nevada to central New Mexico, and ranging southward to the Mexican border, <italic><tp:taxon-name><tp:taxon-name-part taxon-name-part-type="genus">Townsendiella</tp:taxon-name-part> <tp:taxon-name-part taxon-name-part-type="species">pulchra</tp:taxon-name-part></tp:taxon-name></italic> has arguably the largest range in the genus. With both the most northerly and easterly collection sites, <italic><tp:taxon-name><tp:taxon-name-part taxon-name-part-type="genus">Townsendiella</tp:taxon-name-part> <tp:taxon-name-part taxon-name-part-type="species">pulchra</tp:taxon-name-part></tp:taxon-name></italic> inhabits a number of different ecoregions, given here in order from most to least collection localities: Mojave Desert, Sonoran Desert, Chihuahuan Desert, Great Basin shrub steppe, and Colorado Plateau shrublands.</p></tp:treatment-sec><tp:treatment-sec sec-type="Phenology"><title>Phenology.</title><p><italic><tp:taxon-name><tp:taxon-name-part taxon-name-part-type="genus">Townsendiella</tp:taxon-name-part> <tp:taxon-name-part taxon-name-part-type="species">pulchra</tp:taxon-name-part></tp:taxon-name></italic> has been collected primarily during April and May, although a small number of records exist from late March and June. Surprisingly, there are two records of this species from August near Portal, Arizona. It may be that this species is active during the fall in the Chihuahuan Desert, in time with monsoonal rains. Additional collections are necessary to investigate this possibility, though the collection of the Las Cruces type specimen in May demonstrates it does not fly exclusively in fall in the Chihuahuan Desert.</p></tp:treatment-sec><tp:treatment-sec sec-type="Bee hosts"><title>Bee hosts.</title><p>This species is known to invade and oviposit within nests of <tp:taxon-name><tp:taxon-name-part taxon-name-part-type="genus">Hesperapis</tp:taxon-name-part> (<tp:taxon-name-part taxon-name-part-type="subgenus">Amblyapis</tp:taxon-name-part>) <tp:taxon-name-part taxon-name-part-type="species">larreae</tp:taxon-name-part></tp:taxon-name>, mistakenly placed in <tp:taxon-name><tp:taxon-name-part taxon-name-part-type="genus">Hesperapis</tp:taxon-name-part> (<tp:taxon-name-part taxon-name-part-type="subgenus">Panurgomia</tp:taxon-name-part>)</tp:taxon-name> in previous host associations (<xref ref-type="bibr" rid="B16">Michener 1936</xref>, <xref ref-type="bibr" rid="B17">Michener 2000</xref>, <xref ref-type="bibr" rid="B23">Rozen and McGinley 1991</xref>). The description of this behavior includes extensive notes on the interactions between these two species (<xref ref-type="bibr" rid="B23">Rozen and McGinley 1991</xref>).</p></tp:treatment-sec><tp:treatment-sec sec-type="Floral hosts"><title>Floral hosts.</title><p><tp:taxon-name><tp:taxon-name-part taxon-name-part-type="family">Asteraceae</tp:taxon-name-part></tp:taxon-name>: <italic><tp:taxon-name><tp:taxon-name-part taxon-name-part-type="genus">Baileya</tp:taxon-name-part> <tp:taxon-name-part taxon-name-part-type="species">pleniradiata</tp:taxon-name-part></tp:taxon-name></italic> Harv. &amp; A. Gray, <italic><tp:taxon-name><tp:taxon-name-part taxon-name-part-type="genus">Baileya</tp:taxon-name-part></tp:taxon-name></italic> sp. Harv. &amp; A. Gray ex Torr., <italic><tp:taxon-name><tp:taxon-name-part taxon-name-part-type="genus">Chaenactis</tp:taxon-name-part></tp:taxon-name></italic> sp. DC.; <tp:taxon-name><tp:taxon-name-part taxon-name-part-type="family">Boraginaceae</tp:taxon-name-part></tp:taxon-name>: <italic><tp:taxon-name><tp:taxon-name-part taxon-name-part-type="genus">Tiquilia</tp:taxon-name-part> <tp:taxon-name-part taxon-name-part-type="species">hispidissima</tp:taxon-name-part></tp:taxon-name></italic> (Torr. &amp; A. Gray) A.<abbrev xmlns:xlink="http://www.w3.org/1999/xlink" xlink:title="tergum" xlink:type="simple">T</abbrev>. Richardson; <tp:taxon-name><tp:taxon-name-part taxon-name-part-type="family">Fabaceae</tp:taxon-name-part></tp:taxon-name>: <italic><tp:taxon-name><tp:taxon-name-part taxon-name-part-type="genus">Psorothamnus</tp:taxon-name-part> <tp:taxon-name-part taxon-name-part-type="species">arborescens</tp:taxon-name-part></tp:taxon-name></italic> (Torr. ex A. Gray) Barneby, <italic><tp:taxon-name><tp:taxon-name-part taxon-name-part-type="genus">Psorothamnus</tp:taxon-name-part> <tp:taxon-name-part taxon-name-part-type="species">fremontii</tp:taxon-name-part></tp:taxon-name></italic> (Torr. ex A. Gray) Barneby, <italic><tp:taxon-name><tp:taxon-name-part taxon-name-part-type="genus">Psorothamnus</tp:taxon-name-part> <tp:taxon-name-part taxon-name-part-type="species">schottii</tp:taxon-name-part></tp:taxon-name></italic> (Torr.) Barneby, <italic><tp:taxon-name><tp:taxon-name-part taxon-name-part-type="genus">Psorothamnus</tp:taxon-name-part></tp:taxon-name></italic> sp. Rydb.; <tp:taxon-name><tp:taxon-name-part taxon-name-part-type="family">Zygophyllaceae</tp:taxon-name-part></tp:taxon-name>: <italic><tp:taxon-name><tp:taxon-name-part taxon-name-part-type="genus">Larrea</tp:taxon-name-part> <tp:taxon-name-part taxon-name-part-type="species">tridentata</tp:taxon-name-part></tp:taxon-name></italic> (DC.) Coville.</p></tp:treatment-sec><tp:treatment-sec sec-type="Discussion"><title>Discussion.</title><p>This species is the best known of the <italic><tp:taxon-name><tp:taxon-name-part taxon-name-part-type="genus">Townsendiella</tp:taxon-name-part></tp:taxon-name></italic>, given the extensive life history work conducted on it and its host (<xref ref-type="bibr" rid="B23">Rozen and McGinley 1991</xref>). It will be interesting to see if all <italic><tp:taxon-name><tp:taxon-name-part taxon-name-part-type="genus">Townsendiella</tp:taxon-name-part></tp:taxon-name></italic> share similar life histories, once such information becomes available for the remaining species.</p></tp:treatment-sec><tp:treatment-sec><!--Section generated to contain objects referenced in tp:taxon-treatment.--><fig id="F1" position="float" orientation="portrait"><label>Figure 1.</label><caption><p>The male maxillary palp of <bold>a</bold> <italic><tp:taxon-name><tp:taxon-name-part taxon-name-part-type="genus">Townsendiella</tp:taxon-name-part> <tp:taxon-name-part taxon-name-part-type="species">ensifera</tp:taxon-name-part></tp:taxon-name></italic> sp. n. (BBSL331567) and <bold>b</bold> <italic><tp:taxon-name><tp:taxon-name-part taxon-name-part-type="genus">Townsendiella</tp:taxon-name-part> <tp:taxon-name-part taxon-name-part-type="species">pulchra</tp:taxon-name-part></tp:taxon-name></italic> (BBSL209492). The length of the terminal, fifth segment in <italic><tp:taxon-name><tp:taxon-name-part taxon-name-part-type="genus">Townsendiella</tp:taxon-name-part> <tp:taxon-name-part taxon-name-part-type="species">ensifera</tp:taxon-name-part></tp:taxon-name></italic> sp. n. well exceeds that of the terminal, sixth segment in <italic><tp:taxon-name><tp:taxon-name-part taxon-name-part-type="genus">Townsendiella</tp:taxon-name-part> <tp:taxon-name-part taxon-name-part-type="species">pulchra</tp:taxon-name-part></tp:taxon-name></italic>, likely due to the fusion of the fifth and sixth segments in the former. This character is reflected in both sexes. The scale bar represents 0.75 mm.</p></caption><graphic xmlns:xlink="http://www.w3.org/1999/xlink" xlink:href="zookeys-546-087-g001.jpg" position="float" orientation="portrait" xlink:type="simple" id="oo_69917.jpg"/></fig><fig id="F4" position="float" orientation="portrait"><label>Figure 4.</label><caption><p>The male genitalia of <bold>a</bold> <italic><tp:taxon-name><tp:taxon-name-part taxon-name-part-type="genus">Townsendiella</tp:taxon-name-part> <tp:taxon-name-part taxon-name-part-type="species">ensifera</tp:taxon-name-part></tp:taxon-name></italic> sp. n. (BBSL259479) and <bold>b</bold> <italic><tp:taxon-name><tp:taxon-name-part taxon-name-part-type="genus">Townsendiella</tp:taxon-name-part> <tp:taxon-name-part taxon-name-part-type="species">pulchra</tp:taxon-name-part></tp:taxon-name></italic> (BBL340294). Dorsal view of genital capsule and gonostylus. The scale bar represents 0.25 mm.</p></caption><graphic xmlns:xlink="http://www.w3.org/1999/xlink" xlink:href="zookeys-546-087-g004.jpg" position="float" orientation="portrait" xlink:type="simple" id="oo_69920.jpg"/></fig><fig id="F5" position="float" orientation="portrait"><label>Figure 5.</label><caption><p>The male genitalia of <bold>a</bold> <italic><tp:taxon-name><tp:taxon-name-part taxon-name-part-type="genus">Townsendiella</tp:taxon-name-part> <tp:taxon-name-part taxon-name-part-type="species">ensifera</tp:taxon-name-part></tp:taxon-name></italic> sp. n. (BBSL259415) and <bold>b</bold> <italic><tp:taxon-name><tp:taxon-name-part taxon-name-part-type="genus">Townsendiella</tp:taxon-name-part> <tp:taxon-name-part taxon-name-part-type="species">pulchra</tp:taxon-name-part></tp:taxon-name></italic> (BBSL349670). Lateral view of gonocoxite, with focus on setae. The scale bar represents 0.25 mm.</p></caption><graphic xmlns:xlink="http://www.w3.org/1999/xlink" xlink:href="zookeys-546-087-g005.jpg" position="float" orientation="portrait" xlink:type="simple" id="oo_69921.jpg"/></fig></tp:treatment-sec><ref-list><ref id="B16"><mixed-citation xmlns:xlink="http://www.w3.org/1999/xlink" xlink:type="simple"><person-group><name name-style="western"><surname>Michener</surname><given-names>CD</given-names></name></person-group> (<year>1936</year>) <article-title>Some California bees, <italic><tp:taxon-name><tp:taxon-name-part taxon-name-part-type="genus">Townsendiella</tp:taxon-name-part></tp:taxon-name></italic> and <italic><tp:taxon-name><tp:taxon-name-part taxon-name-part-type="genus">Hesperapis</tp:taxon-name-part></tp:taxon-name></italic> (Hymen.: <tp:taxon-name><tp:taxon-name-part taxon-name-part-type="superfamily">Apoidea</tp:taxon-name-part></tp:taxon-name>).</article-title> <source>Entomological News</source> <volume>47</volume>: <fpage>181</fpage>–<lpage>185</lpage>. </mixed-citation></ref><ref id="B17"><mixed-citation xmlns:xlink="http://www.w3.org/1999/xlink" xlink:type="simple"><person-group><name name-style="western"><surname>Michener</surname><given-names>CD</given-names></name></person-group> (<year>2000</year>) <source>The Bees of the World</source> [<edition>First Edition</edition>]. <publisher-name>John Hopkins University Press</publisher-name>, <publisher-loc>Baltimore, MD</publisher-loc>, <size units="page">xiv+[i]+913 pp</size>., +16 pls. </mixed-citation></ref><ref id="B23"><mixed-citation xmlns:xlink="http://www.w3.org/1999/xlink" xlink:type="simple"><person-group><name name-style="western"><surname>Rozen</surname><given-names>JG Jr</given-names></name><name name-style="western"><surname>McGinley</surname><given-names>RJ</given-names></name></person-group> (<year>1991</year>) <article-title>Biology and larvae of the cleptoparasitic bee <italic><tp:taxon-name><tp:taxon-name-part taxon-name-part-type="genus">Townsendiella</tp:taxon-name-part> <tp:taxon-name-part taxon-name-part-type="species">pulchra</tp:taxon-name-part></tp:taxon-name></italic> and nesting biology of its host <italic><tp:taxon-name><tp:taxon-name-part taxon-name-part-type="genus">Hesperapis</tp:taxon-name-part> <tp:taxon-name-part taxon-name-part-type="species">larreae</tp:taxon-name-part></tp:taxon-name></italic> (<tp:taxon-name><tp:taxon-name-part taxon-name-part-type="order">Hymenoptera</tp:taxon-name-part></tp:taxon-name>: <tp:taxon-name><tp:taxon-name-part taxon-name-part-type="superfamily">Apoidea</tp:taxon-name-part></tp:taxon-name>).</article-title> <source>American Museum Novitates</source> <volume>3005</volume>: <fpage>1</fpage>–<lpage>11</lpage>. </mixed-citation></ref></ref-list></tp:taxon-treatment>
