# Supplementary material for: A review of the cleptoparasitic bee genus Townsendiella (Apidae, Nomadinae, Townsendiellini), with the description of a new species from Pinnacles National Park
Source: Zookeys. 2015 Dec 16;(546):87–104. doi: 10.3897/zookeys.546.6443 (PMC4714348; doi:10.3897/zookeys.546.6443)
Supplement: XML Treatment for Townsendiella rufiventris [file zookeys.546.6443-treatment4.xml]

<!DOCTYPE tp:taxon-treatment
  PUBLIC "-//TaxonX//DTD Taxonomic Treatment Publishing DTD v0 20100105//EN" "tax-treatment-NSO.dtd">
<tp:taxon-treatment xmlns:tp="http://www.plazi.org/taxpub"><tp:treatment-meta><kwd-group><label>Taxon classification</label><kwd><named-content content-type="kingdom">Animalia</named-content></kwd><kwd><named-content content-type="order">Hymenoptera</named-content></kwd><kwd><named-content content-type="family">Apidae</named-content></kwd></kwd-group><mixed-citation publication-type="journal"><person-group><name><surname>Orr</surname><given-names>Michael C.</given-names></name><name><surname>Griswold</surname><given-names>Terry L.</given-names></name></person-group><article-title>A review of the cleptoparasitic bee genus <italic><tp:taxon-name><tp:taxon-name-part taxon-name-part-type="genus">Townsendiella</tp:taxon-name-part></tp:taxon-name></italic> (<tp:taxon-name><tp:taxon-name-part taxon-name-part-type="family">Apidae</tp:taxon-name-part></tp:taxon-name>, <tp:taxon-name><tp:taxon-name-part taxon-name-part-type="subfamily">Nomadinae</tp:taxon-name-part></tp:taxon-name>, <tp:taxon-name><tp:taxon-name-part taxon-name-part-type="tribe">Townsendiellini</tp:taxon-name-part></tp:taxon-name>), with the description of a new species from Pinnacles National Park</article-title><source>Zookeys</source><day>16</day><month>12</month><year>2015</year><volume>2015</volume><issue>546</issue><fpage>87</fpage><lpage>104</lpage><pub-id pub-id-type="doi">10.3897/zookeys.546.6443</pub-id></mixed-citation></tp:treatment-meta><tp:nomenclature><tp:taxon-name>
                        <tp:taxon-name-part taxon-name-part-type="genus">Townsendiella</tp:taxon-name-part>
                        <tp:taxon-name-part taxon-name-part-type="species">rufiventris</tp:taxon-name-part>
                    </tp:taxon-name><tp:taxon-authority>Linsley, 1942</tp:taxon-authority><xref ref-type="fig" rid="F3">Fig. 3b</xref></tp:nomenclature><tp:treatment-sec sec-type="Holotype"><title>Holotype.</title><p>female, pinned; Palm Springs, California; Mar 26, 1932; deposited in <named-content xmlns:xlink="http://www.w3.org/1999/xlink" content-type="dwc:institutional_code" xlink:type="simple">CAS</named-content> (Type#14881).</p></tp:treatment-sec><tp:treatment-sec sec-type="Diagnosis"><title>Diagnosis.</title><p>The female of this species may immediately be separated from the other <italic><tp:taxon-name><tp:taxon-name-part taxon-name-part-type="genus">Townsendiella</tp:taxon-name-part></tp:taxon-name></italic> by the presence of the lunule on T5 (apicomedial impressed rim with dense, fine punctures). Both females and males also have a strong medial production on the metanotum, which is not seen in other species. The male gonoforceps are quite distinctly flattened and relatively transparent, lacking a distinct gonostylus.</p></tp:treatment-sec><tp:treatment-sec sec-type="Distribution"><title>Distribution.</title><p>The distribution of <italic><tp:taxon-name><tp:taxon-name-part taxon-name-part-type="genus">Townsendiella</tp:taxon-name-part> <tp:taxon-name-part taxon-name-part-type="species">rufiventris</tp:taxon-name-part></tp:taxon-name></italic> is exceptionally broad among the <italic><tp:taxon-name><tp:taxon-name-part taxon-name-part-type="genus">Townsendiella</tp:taxon-name-part></tp:taxon-name></italic>, spanning from Baja California, Mexico, and the eastern Sonoran Desert, <!--PageBreak-->extending northward through the coastal ranges nearly to the San Francisco Bay. As such, this species has both the most southerly and westerly collection events of any <italic><tp:taxon-name><tp:taxon-name-part taxon-name-part-type="genus">Townsendiella</tp:taxon-name-part></tp:taxon-name></italic>. It inhabits several ecoregions, given here in order of most to least collection localities: Mojave Desert, Sonoran Desert, California coastal sage and chaparral, California interior chaparral and woodlands, California montane chaparral and woodlands, and Baja California Desert.</p></tp:treatment-sec><tp:treatment-sec sec-type="Phenology"><title>Phenology.</title><p>This species is known to fly from mid-March through July, although its phenology appears to differ throughout its range. Within the Mojave, it appears to be most active from late March through May. In the South Coast Range, however, it appears to be active in June and July. Further collections from its northern distribution are necessary to test this possibility.</p></tp:treatment-sec><tp:treatment-sec sec-type="Bee hosts"><title>Bee hosts.</title><p>Interestingly, <italic><tp:taxon-name><tp:taxon-name-part taxon-name-part-type="genus">Townsendiella</tp:taxon-name-part> <tp:taxon-name-part taxon-name-part-type="species">rufiventris</tp:taxon-name-part></tp:taxon-name></italic> appears to use the halictid genus <italic><tp:taxon-name><tp:taxon-name-part taxon-name-part-type="genus">Conanthalictus</tp:taxon-name-part></tp:taxon-name></italic> Cockerell as hosts, although prior publications have not listed hosts at the species-level (<xref ref-type="bibr" rid="B14">Linsley 1958</xref>, <xref ref-type="bibr" rid="B23">Rozen and McGinley 1991</xref>). A determination label by the late Paul D. Hurd with a date of 1963 from the Essig Museum gives the determination of <italic><tp:taxon-name><tp:taxon-name-part taxon-name-part-type="genus">Townsendiella</tp:taxon-name-part> <tp:taxon-name-part taxon-name-part-type="species">rufiventris</tp:taxon-name-part></tp:taxon-name></italic> and states it was “flying about nest site of <italic><tp:taxon-name><tp:taxon-name-part taxon-name-part-type="genus">Conanthalictus</tp:taxon-name-part> <tp:taxon-name-part taxon-name-part-type="species">nigricans</tp:taxon-name-part></tp:taxon-name></italic> Timb.” The label was placed before a series of <italic><tp:taxon-name><tp:taxon-name-part taxon-name-part-type="genus">Townsendiella</tp:taxon-name-part> <tp:taxon-name-part taxon-name-part-type="species">rufiventris</tp:taxon-name-part></tp:taxon-name></italic> from “San Marcos Ranch HQ, Santa Inez Mts,” found near Santa Barbara Co., California. More recently, <italic><tp:taxon-name><tp:taxon-name-part taxon-name-part-type="genus">Townsendiella</tp:taxon-name-part> <tp:taxon-name-part taxon-name-part-type="species">rufiventris</tp:taxon-name-part></tp:taxon-name></italic> has been collected northwest of San Bernardino, California (“N Sierra Ave”) invading the nests of <italic><tp:taxon-name><tp:taxon-name-part taxon-name-part-type="genus">Conanthalictus</tp:taxon-name-part> <tp:taxon-name-part taxon-name-part-type="species">bakeri</tp:taxon-name-part></tp:taxon-name></italic> Crawford, 1907 (D. Yanega, unpublished observations, 30 April 2015). Circumstantial evidence has also been found in the association of high numbers of <italic><tp:taxon-name><tp:taxon-name-part taxon-name-part-type="genus">Townsendiella</tp:taxon-name-part> <tp:taxon-name-part taxon-name-part-type="species">rufiventris</tp:taxon-name-part></tp:taxon-name></italic> at sites with <italic><tp:taxon-name><tp:taxon-name-part taxon-name-part-type="genus">Conanthalictus</tp:taxon-name-part> <tp:taxon-name-part taxon-name-part-type="species">bakeri</tp:taxon-name-part></tp:taxon-name></italic> (“Jamul CA” and “Spring Valley CA”) and <italic><tp:taxon-name><tp:taxon-name-part taxon-name-part-type="genus">Conanthalictus</tp:taxon-name-part> <tp:taxon-name-part taxon-name-part-type="species">wilmattae</tp:taxon-name-part></tp:taxon-name></italic> Cockerell, 1936 (“Anza-Borrego, In-Ko-Pah Park” and “Anza-Borrego: Peña Spring”), all sites which yielded few to no <italic><tp:taxon-name><tp:taxon-name-part taxon-name-part-type="genus">Hesperapis</tp:taxon-name-part></tp:taxon-name></italic>, though no positive host associations were possible (J. Hung, unpublished observations, 14 May 2015).</p></tp:treatment-sec><tp:treatment-sec sec-type="Floral hosts"><title>Floral hosts.</title><p><tp:taxon-name><tp:taxon-name-part taxon-name-part-type="family">Asteraceae</tp:taxon-name-part></tp:taxon-name>: <italic><tp:taxon-name><tp:taxon-name-part taxon-name-part-type="genus">Lasthenia</tp:taxon-name-part> <tp:taxon-name-part taxon-name-part-type="species">californica</tp:taxon-name-part></tp:taxon-name></italic> DC. ex Lindl.; <tp:taxon-name><tp:taxon-name-part taxon-name-part-type="family">Boraginaceae</tp:taxon-name-part></tp:taxon-name>: <italic><tp:taxon-name><tp:taxon-name-part taxon-name-part-type="genus">Cryptantha</tp:taxon-name-part> <tp:taxon-name-part taxon-name-part-type="species">intermedia</tp:taxon-name-part></tp:taxon-name></italic> (A. Gray) Greene, <italic><tp:taxon-name><tp:taxon-name-part taxon-name-part-type="genus">Cryptantha</tp:taxon-name-part></tp:taxon-name></italic> sp. Lehm. ex G. Don, <italic><tp:taxon-name><tp:taxon-name-part taxon-name-part-type="genus">Phacelia</tp:taxon-name-part> <tp:taxon-name-part taxon-name-part-type="species">distans</tp:taxon-name-part></tp:taxon-name></italic> Benth., <italic><tp:taxon-name><tp:taxon-name-part taxon-name-part-type="genus">Phacelia</tp:taxon-name-part></tp:taxon-name></italic> sp. Juss.; <tp:taxon-name><tp:taxon-name-part taxon-name-part-type="family">Onagraceae</tp:taxon-name-part></tp:taxon-name>: <italic><tp:taxon-name><tp:taxon-name-part taxon-name-part-type="genus">Chylismia</tp:taxon-name-part> <tp:taxon-name-part taxon-name-part-type="species">munzii</tp:taxon-name-part></tp:taxon-name></italic> (P.H. Raven) W.L. Wagner &amp; Hoch.</p></tp:treatment-sec><tp:treatment-sec sec-type="Discussion"><title>Discussion.</title><p>The possibility that <italic><tp:taxon-name><tp:taxon-name-part taxon-name-part-type="genus">Townsendiella</tp:taxon-name-part> <tp:taxon-name-part taxon-name-part-type="species">rufiventris</tp:taxon-name-part></tp:taxon-name></italic> is two species was explored based on observations by Doug Yanega (pers. comm., 10 December 2013). The primary character investigated was the form of the lunule on the female T5, a finely-pitted, tessellate apicomedial depression filling the otherwise concave rim, the presence of which is a unique character for <italic><tp:taxon-name><tp:taxon-name-part taxon-name-part-type="genus">Townsendiella</tp:taxon-name-part> <tp:taxon-name-part taxon-name-part-type="species">rufiventris</tp:taxon-name-part></tp:taxon-name></italic>. The species may be roughly split into two series, those with a flat apical rim on the lunule (series 1) and those with an apical lunule which projects farthest medially (series 2; allied with type of <italic><tp:taxon-name><tp:taxon-name-part taxon-name-part-type="genus">Townsendiella</tp:taxon-name-part> <tp:taxon-name-part taxon-name-part-type="species">rufiventris</tp:taxon-name-part></tp:taxon-name></italic>). However, the reliability of the lunule as a character is questionable in light of its apparent flexibility, demonstrated by the variability in its angle relative to the rest of T5 across specimens of the same series. The area basal to the lunule is also variable, going from sparsely pitted and shiny in series 1 to densely, craggily pitted and dull in series 2, although numerous exceptions have been discovered. The proportion of black integument basal to the lunule also varies, with more in series 1 and less in series 2, but <!--PageBreak-->exceptions to this have also been found. The male genitalia were also examined, using four males collected with females of series 1 and three specimens associated with series 2 females, but no diagnostic characters were detected. No characters from either sex which clearly and consistently delineate the two entities were discovered. A geographic split is also impossible; although series 2 is primarily found in southern California, the range of series 1 appears to completely envelop that of series 2. It must also be noted that females of both series 1 and series 2 were found from the same collection event thrice, casting further doubt on the existence of two species.</p></tp:treatment-sec><tp:treatment-sec><!--Section generated to contain objects referenced in tp:taxon-treatment.--><fig id="F3" position="float" orientation="portrait"><label>Figure 3.</label><caption><p>The female T5 of <bold>a</bold> <italic><tp:taxon-name><tp:taxon-name-part taxon-name-part-type="genus">Townsendiella</tp:taxon-name-part> <tp:taxon-name-part taxon-name-part-type="species">ensifera</tp:taxon-name-part></tp:taxon-name></italic> sp. n. (BBSL331869) and <bold>b</bold> <italic><tp:taxon-name><tp:taxon-name-part taxon-name-part-type="genus">Townsendiella</tp:taxon-name-part> <tp:taxon-name-part taxon-name-part-type="species">rufiventris</tp:taxon-name-part></tp:taxon-name></italic> (BBSL209499). The latter has a distinctly impressed, finely-pitted, and tessellate lunule medially in the pseudopygidial area, a feature unique within <italic><tp:taxon-name><tp:taxon-name-part taxon-name-part-type="genus">Townsendiella</tp:taxon-name-part></tp:taxon-name></italic>. The scale bar represents 0.5 mm.</p></caption><graphic xmlns:xlink="http://www.w3.org/1999/xlink" xlink:href="zookeys-546-087-g003.jpg" position="float" orientation="portrait" xlink:type="simple" id="oo_69919.jpg"/></fig></tp:treatment-sec><ref-list><ref id="B14"><mixed-citation xmlns:xlink="http://www.w3.org/1999/xlink" xlink:type="simple"><person-group><name name-style="western"><surname>Linsley</surname><given-names>EG</given-names></name></person-group> (<year>1958</year>) <article-title>The ecology of solitary bees.</article-title> <source>Hilgardia</source> <volume>27</volume>: <fpage>543</fpage>–<lpage>599</lpage>. doi: <ext-link xlink:type="simple" ext-link-type="doi" xlink:href="10.3733/hilg.v27n19p543">10.3733/hilg.v27n19p543</ext-link> </mixed-citation></ref><ref id="B23"><mixed-citation xmlns:xlink="http://www.w3.org/1999/xlink" xlink:type="simple"><person-group><name name-style="western"><surname>Rozen</surname><given-names>JG Jr</given-names></name><name name-style="western"><surname>McGinley</surname><given-names>RJ</given-names></name></person-group> (<year>1991</year>) <article-title>Biology and larvae of the cleptoparasitic bee <italic><tp:taxon-name><tp:taxon-name-part taxon-name-part-type="genus">Townsendiella</tp:taxon-name-part> <tp:taxon-name-part taxon-name-part-type="species">pulchra</tp:taxon-name-part></tp:taxon-name></italic> and nesting biology of its host <italic><tp:taxon-name><tp:taxon-name-part taxon-name-part-type="genus">Hesperapis</tp:taxon-name-part> <tp:taxon-name-part taxon-name-part-type="species">larreae</tp:taxon-name-part></tp:taxon-name></italic> (<tp:taxon-name><tp:taxon-name-part taxon-name-part-type="order">Hymenoptera</tp:taxon-name-part></tp:taxon-name>: <tp:taxon-name><tp:taxon-name-part taxon-name-part-type="superfamily">Apoidea</tp:taxon-name-part></tp:taxon-name>).</article-title> <source>American Museum Novitates</source> <volume>3005</volume>: <fpage>1</fpage>–<lpage>11</lpage>. </mixed-citation></ref></ref-list></tp:taxon-treatment>
