# Supplementary material for: A review of the cleptoparasitic bee genus Townsendiella (Apidae, Nomadinae, Townsendiellini), with the description of a new species from Pinnacles National Park
Source: Zookeys. 2015 Dec 16;(546):87–104. doi: 10.3897/zookeys.546.6443 (PMC4714348; doi:10.3897/zookeys.546.6443)
Supplement: Supplementary material 1 — Townsendiella specimen data [file zookeys-546-087-s001.xlsx]

## Sheet: Sheet1
id	type	language	collectionCode	datasetName	ownerInstitutionCode	basisOfRecord	informationWithheld	catalogNumber	otherCatalogNumbers	country	stateProvince	county	locality	decimalLatitude	decimalLongitude	geodeticDatum	scientificName	kingdom	phylum	class	order	family	genus	subgenus	specificEpithet	infraspecificEpithet	taxonRank	scientificNameAuthorship
AMNH_BEE 00001300	Pinned specimen	en	AMNH	Townsendiella 2015	AMNH	PreservedSpecimen	yes - subset of total Darwin Core format	AMNH_BEE 00001300		USA	California	Riverside	18 mi W of Blythe	33.6099	-114.909	WGS84	Townsendiella pulchra	Animalia	Arthropoda	Insecta	Hymenoptera	Apidae	Townsendiella	NULL	pulchra	NULL	NULL	Crawford, 1916
AMNH_BEE 00001301	Pinned specimen	en	AMNH	Townsendiella 2015	AMNH	PreservedSpecimen	yes - subset of total Darwin Core format	AMNH_BEE 00001301		USA	California	Riverside	18 mi W of Blythe	33.6099	-114.909	WGS84	Townsendiella pulchra	Animalia	Arthropoda	Insecta	Hymenoptera	Apidae	Townsendiella	NULL	pulchra	NULL	NULL	Crawford, 1916
AMNH_BEE 00001302	Pinned specimen	en	AMNH	Townsendiella 2015	AMNH	PreservedSpecimen	yes - subset of total Darwin Core format	AMNH_BEE 00001302		USA	California	Riverside	18 mi W of Blythe	33.6099	-114.909	WGS84	Townsendiella pulchra	Animalia	Arthropoda	Insecta	Hymenoptera	Apidae	Townsendiella	NULL	pulchra	NULL	NULL	Crawford, 1916
AMNH_BEE 00001303	Pinned specimen	en	AMNH	Townsendiella 2015	AMNH	PreservedSpecimen	yes - subset of total Darwin Core format	AMNH_BEE 00001303		USA	California	Riverside	18 mi W of Blythe	33.6099	-114.909	WGS84	Townsendiella pulchra	Animalia	Arthropoda	Insecta	Hymenoptera	Apidae	Townsendiella	NULL	pulchra	NULL	NULL	Crawford, 1916
AMNH_BEE 00001304	Pinned specimen	en	AMNH	Townsendiella 2015	AMNH	PreservedSpecimen	yes - subset of total Darwin Core format	AMNH_BEE 00001304		USA	California	Riverside	18 mi W of Blythe	33.6099	-114.909	WGS84	Townsendiella pulchra	Animalia	Arthropoda	Insecta	Hymenoptera	Apidae	Townsendiella	NULL	pulchra	NULL	NULL	Crawford, 1916
AMNH_BEE 00001305	Pinned specimen	en	AMNH	Townsendiella 2015	AMNH	PreservedSpecimen	yes - subset of total Darwin Core format	AMNH_BEE 00001305		USA	California	Riverside	18 mi W of Blythe	33.6099	-114.909	WGS84	Townsendiella pulchra	Animalia	Arthropoda	Insecta	Hymenoptera	Apidae	Townsendiella	NULL	pulchra	NULL	NULL	Crawford, 1916
AMNH_BEE 00001306	Pinned specimen	en	AMNH	Townsendiella 2015	AMNH	PreservedSpecimen	yes - subset of total Darwin Core format	AMNH_BEE 00001306		USA	California	Riverside	18 mi W of Blythe	33.6099	-114.909	WGS84	Townsendiella pulchra	Animalia	Arthropoda	Insecta	Hymenoptera	Apidae	Townsendiella	NULL	pulchra	NULL	NULL	Crawford, 1916
AMNH_BEE 00001307	Pinned specimen	en	AMNH	Townsendiella 2015	AMNH	PreservedSpecimen	yes - subset of total Darwin Core format	AMNH_BEE 00001307		USA	Arizona	Yavapai	8 mi NW of Wickenburg	34.04	-112.833	WGS84	Townsendiella pulchra	Animalia	Arthropoda	Insecta	Hymenoptera	Apidae	Townsendiella	NULL	pulchra	NULL	NULL	Crawford, 1916
AMNH_BEE 00001308	Pinned specimen	en	AMNH	Townsendiella 2015	AMNH	PreservedSpecimen	yes - subset of total Darwin Core format	AMNH_BEE 00001308		USA	California	Riverside	18 mi W of Blythe	33.6099	-114.909	WGS84	Townsendiella pulchra	Animalia	Arthropoda	Insecta	Hymenoptera	Apidae	Townsendiella	NULL	pulchra	NULL	NULL	Crawford, 1916
AMNH_BEE 00001309	Pinned specimen	en	AMNH	Townsendiella 2015	AMNH	PreservedSpecimen	yes - subset of total Darwin Core format	AMNH_BEE 00001309		USA	California	Riverside	18 mi W of Blythe	33.6099	-114.909	WGS84	Townsendiella pulchra	Animalia	Arthropoda	Insecta	Hymenoptera	Apidae	Townsendiella	NULL	pulchra	NULL	NULL	Crawford, 1916
AMNH_BEE 00001310	Pinned specimen	en	AMNH	Townsendiella 2015	AMNH	PreservedSpecimen	yes - subset of total Darwin Core format	AMNH_BEE 00001310		USA	Arizona	Mohave	13 mi W of Kingman	35.223	-114.27	WGS84	Townsendiella pulchra	Animalia	Arthropoda	Insecta	Hymenoptera	Apidae	Townsendiella	NULL	pulchra	NULL	NULL	Crawford, 1916
AMNH_BEE 00001311	Pinned specimen	en	AMNH	Townsendiella 2015	AMNH	PreservedSpecimen	yes - subset of total Darwin Core format	AMNH_BEE 00001311		USA	California	San Bernardino	23 mi S of Amboy	34.2253	-115.744	WGS84	Townsendiella pulchra	Animalia	Arthropoda	Insecta	Hymenoptera	Apidae	Townsendiella	NULL	pulchra	NULL	NULL	Crawford, 1916
AMNH_BEE 00001312	Pinned specimen	en	AMNH	Townsendiella 2015	AMNH	PreservedSpecimen	yes - subset of total Darwin Core format	AMNH_BEE 00001312		USA	Arizona	Yavapai	8 mi NW of Wickenburg	34.04	-112.833	WGS84	Townsendiella pulchra	Animalia	Arthropoda	Insecta	Hymenoptera	Apidae	Townsendiella	NULL	pulchra	NULL	NULL	Crawford, 1916
AMNH_BEE 00001313	Pinned specimen	en	AMNH	Townsendiella 2015	AMNH	PreservedSpecimen	yes - subset of total Darwin Core format	AMNH_BEE 00001313		USA	Arizona	Yavapai	8 mi NW of Wickenburg	34.04	-112.833	WGS84	Townsendiella pulchra	Animalia	Arthropoda	Insecta	Hymenoptera	Apidae	Townsendiella	NULL	pulchra	NULL	NULL	Crawford, 1916
AMNH_BEE 00001314	Pinned specimen	en	AMNH	Townsendiella 2015	AMNH	PreservedSpecimen	yes - subset of total Darwin Core format	AMNH_BEE 00001314		USA	Arizona	Yavapai	8 mi NW of Wickenburg	34.04	-112.833	WGS84	Townsendiella pulchra	Animalia	Arthropoda	Insecta	Hymenoptera	Apidae	Townsendiella	NULL	pulchra	NULL	NULL	Crawford, 1916
AMNH_BEE 00001315	Pinned specimen	en	AMNH	Townsendiella 2015	AMNH	PreservedSpecimen	yes - subset of total Darwin Core format	AMNH_BEE 00001315		USA	Arizona	Yavapai	8 mi NW of Wickenburg	34.04	-112.833	WGS84	Townsendiella pulchra	Animalia	Arthropoda	Insecta	Hymenoptera	Apidae	Townsendiella	NULL	pulchra	NULL	NULL	Crawford, 1916
AMNH_BEE 00001316	Pinned specimen	en	AMNH	Townsendiella 2015	AMNH	PreservedSpecimen	yes - subset of total Darwin Core format	AMNH_BEE 00001316		USA	Arizona	Yavapai	8 mi NW of Wickenburg	34.04	-112.833	WGS84	Townsendiella pulchra	Animalia	Arthropoda	Insecta	Hymenoptera	Apidae	Townsendiella	NULL	pulchra	NULL	NULL	Crawford, 1916
AMNH_BEE 00001317	Pinned specimen	en	AMNH	Townsendiella 2015	AMNH	PreservedSpecimen	yes - subset of total Darwin Core format	AMNH_BEE 00001317		USA	Arizona	Yavapai	8 mi NW of Wickenburg	34.04	-112.833	WGS84	Townsendiella pulchra	Animalia	Arthropoda	Insecta	Hymenoptera	Apidae	Townsendiella	NULL	pulchra	NULL	NULL	Crawford, 1916
AMNH_BEE 00001318	Pinned specimen	en	AMNH	Townsendiella 2015	AMNH	PreservedSpecimen	yes - subset of total Darwin Core format	AMNH_BEE 00001318		USA	Arizona	Yavapai	8 mi NW of Wickenburg	34.04	-112.833	WGS84	Townsendiella pulchra	Animalia	Arthropoda	Insecta	Hymenoptera	Apidae	Townsendiella	NULL	pulchra	NULL	NULL	Crawford, 1916
AMNH_BEE 00001319	Pinned specimen	en	AMNH	Townsendiella 2015	AMNH	PreservedSpecimen	yes - subset of total Darwin Core format	AMNH_BEE 00001319		USA	Arizona	Yavapai	8 mi NW of Wickenburg	34.04	-112.833	WGS84	Townsendiella pulchra	Animalia	Arthropoda	Insecta	Hymenoptera	Apidae	Townsendiella	NULL	pulchra	NULL	NULL	Crawford, 1916
AMNH_BEE 00001320	Pinned specimen	en	AMNH	Townsendiella 2015	AMNH	PreservedSpecimen	yes - subset of total Darwin Core format	AMNH_BEE 00001320		USA	Arizona	Yavapai	8 mi NW of Wickenburg	34.04	-112.833	WGS84	Townsendiella pulchra	Animalia	Arthropoda	Insecta	Hymenoptera	Apidae	Townsendiella	NULL	pulchra	NULL	NULL	Crawford, 1916
AMNH_BEE 00001321	Pinned specimen	en	AMNH	Townsendiella 2015	AMNH	PreservedSpecimen	yes - subset of total Darwin Core format	AMNH_BEE 00001321		USA	Arizona	Yavapai	8 mi NW of Wickenburg	34.04	-112.833	WGS84	Townsendiella pulchra	Animalia	Arthropoda	Insecta	Hymenoptera	Apidae	Townsendiella	NULL	pulchra	NULL	NULL	Crawford, 1916
AMNH_BEE 00001322	Pinned specimen	en	AMNH	Townsendiella 2015	AMNH	PreservedSpecimen	yes - subset of total Darwin Core format	AMNH_BEE 00001322		USA	Arizona	Yavapai	8 mi NW of Wickenburg	34.04	-112.833	WGS84	Townsendiella pulchra	Animalia	Arthropoda	Insecta	Hymenoptera	Apidae	Townsendiella	NULL	pulchra	NULL	NULL	Crawford, 1916
AMNH_BEE 00001323	Pinned specimen	en	AMNH	Townsendiella 2015	AMNH	PreservedSpecimen	yes - subset of total Darwin Core format	AMNH_BEE 00001323		USA	Arizona	Yavapai	8 mi NW of Wickenburg	34.04	-112.833	WGS84	Townsendiella pulchra	Animalia	Arthropoda	Insecta	Hymenoptera	Apidae	Townsendiella	NULL	pulchra	NULL	NULL	Crawford, 1916
AMNH_BEE 00001324	Pinned specimen	en	AMNH	Townsendiella 2015	AMNH	PreservedSpecimen	yes - subset of total Darwin Core format	AMNH_BEE 00001324		USA	Arizona	Yavapai	11 mi SW of Congress	34.0496	-112.986	WGS84	Townsendiella pulchra	Animalia	Arthropoda	Insecta	Hymenoptera	Apidae	Townsendiella	NULL	pulchra	NULL	NULL	Crawford, 1916
AMNH_BEE 00001325	Pinned specimen	en	AMNH	Townsendiella 2015	AMNH	PreservedSpecimen	yes - subset of total Darwin Core format	AMNH_BEE 00001325		USA	Arizona	Yavapai	11 mi SW of Congress	34.0496	-112.986	WGS84	Townsendiella pulchra	Animalia	Arthropoda	Insecta	Hymenoptera	Apidae	Townsendiella	NULL	pulchra	NULL	NULL	Crawford, 1916
AMNH_BEE 00001326	Pinned specimen	en	AMNH	Townsendiella 2015	AMNH	PreservedSpecimen	yes - subset of total Darwin Core format	AMNH_BEE 00001326		USA	Arizona	Yavapai	11 mi SW of Congress	34.0496	-112.986	WGS84	Townsendiella pulchra	Animalia	Arthropoda	Insecta	Hymenoptera	Apidae	Townsendiella	NULL	pulchra	NULL	NULL	Crawford, 1916
AMNH_BEE 00001327	Pinned specimen	en	AMNH	Townsendiella 2015	AMNH	PreservedSpecimen	yes - subset of total Darwin Core format	AMNH_BEE 00001327		USA	Arizona	Yavapai	11 mi SW of Congress	34.0496	-112.986	WGS84	Townsendiella pulchra	Animalia	Arthropoda	Insecta	Hymenoptera	Apidae	Townsendiella	NULL	pulchra	NULL	NULL	Crawford, 1916
AMNH_BEE 00001328	Pinned specimen	en	AMNH	Townsendiella 2015	AMNH	PreservedSpecimen	yes - subset of total Darwin Core format	AMNH_BEE 00001328		USA	Arizona	Yavapai	11 mi SW of Congress	34.0496	-112.986	WGS84	Townsendiella pulchra	Animalia	Arthropoda	Insecta	Hymenoptera	Apidae	Townsendiella	NULL	pulchra	NULL	NULL	Crawford, 1916
AMNH_BEE 00001329	Pinned specimen	en	AMNH	Townsendiella 2015	AMNH	PreservedSpecimen	yes - subset of total Darwin Core format	AMNH_BEE 00001329		USA	Arizona	Yavapai	11 mi SW of Congress	34.0496	-112.986	WGS84	Townsendiella pulchra	Animalia	Arthropoda	Insecta	Hymenoptera	Apidae	Townsendiella	NULL	pulchra	NULL	NULL	Crawford, 1916
AMNH_BEE 00001330	Pinned specimen	en	AMNH	Townsendiella 2015	AMNH	PreservedSpecimen	yes - subset of total Darwin Core format	AMNH_BEE 00001330		USA	Arizona	Yavapai	8 mi NW of Wickenburg	34.04	-112.833	WGS84	Townsendiella pulchra	Animalia	Arthropoda	Insecta	Hymenoptera	Apidae	Townsendiella	NULL	pulchra	NULL	NULL	Crawford, 1916
AMNH_BEE 00001331	Pinned specimen	en	AMNH	Townsendiella 2015	AMNH	PreservedSpecimen	yes - subset of total Darwin Core format	AMNH_BEE 00001331		USA	Arizona	Yavapai	8 mi NW of Wickenburg	34.04	-112.833	WGS84	Townsendiella pulchra	Animalia	Arthropoda	Insecta	Hymenoptera	Apidae	Townsendiella	NULL	pulchra	NULL	NULL	Crawford, 1916
AMNH_BEE 00001332	Pinned specimen	en	AMNH	Townsendiella 2015	AMNH	PreservedSpecimen	yes - subset of total Darwin Core format	AMNH_BEE 00001332		USA	Arizona	Yavapai	8 mi NW of Wickenburg	34.04	-112.833	WGS84	Townsendiella pulchra	Animalia	Arthropoda	Insecta	Hymenoptera	Apidae	Townsendiella	NULL	pulchra	NULL	NULL	Crawford, 1916
AMNH_BEE 00001333	Pinned specimen	en	AMNH	Townsendiella 2015	AMNH	PreservedSpecimen	yes - subset of total Darwin Core format	AMNH_BEE 00001333		USA	Arizona	Maricopa	7 mi NW of Wickenburg	34.0404	-112.816	WGS84	Townsendiella pulchra	Animalia	Arthropoda	Insecta	Hymenoptera	Apidae	Townsendiella	NULL	pulchra	NULL	NULL	Crawford, 1916
AMNH_BEE 00001335	Pinned specimen	en	AMNH	Townsendiella 2015	AMNH	PreservedSpecimen	yes - subset of total Darwin Core format	AMNH_BEE 00001335		USA	Arizona	Maricopa	7 mi NW of Wickenburg	34.0404	-112.816	WGS84	Townsendiella pulchra	Animalia	Arthropoda	Insecta	Hymenoptera	Apidae	Townsendiella	NULL	pulchra	NULL	NULL	Crawford, 1916
AMNH_BEE 00001336	Pinned specimen	en	AMNH	Townsendiella 2015	AMNH	PreservedSpecimen	yes - subset of total Darwin Core format	AMNH_BEE 00001336		USA	Arizona	Yavapai	8 mi NW of Wickenburg	34.04	-112.833	WGS84	Townsendiella pulchra	Animalia	Arthropoda	Insecta	Hymenoptera	Apidae	Townsendiella	NULL	pulchra	NULL	NULL	Crawford, 1916
AMNH_BEE 00001337	Pinned specimen	en	AMNH	Townsendiella 2015	AMNH	PreservedSpecimen	yes - subset of total Darwin Core format	AMNH_BEE 00001337		USA	Arizona	Yavapai	8 mi NW of Wickenburg	34.04	-112.833	WGS84	Townsendiella pulchra	Animalia	Arthropoda	Insecta	Hymenoptera	Apidae	Townsendiella	NULL	pulchra	NULL	NULL	Crawford, 1916
AMNH_BEE 00001338	Pinned specimen	en	AMNH	Townsendiella 2015	AMNH	PreservedSpecimen	yes - subset of total Darwin Core format	AMNH_BEE 00001338		USA	Arizona	Yavapai	8 mi NW of Wickenburg	34.04	-112.833	WGS84	Townsendiella pulchra	Animalia	Arthropoda	Insecta	Hymenoptera	Apidae	Townsendiella	NULL	pulchra	NULL	NULL	Crawford, 1916
AMNH_BEE 00001339	Pinned specimen	en	AMNH	Townsendiella 2015	AMNH	PreservedSpecimen	yes - subset of total Darwin Core format	AMNH_BEE 00001339		USA	Arizona	Yavapai	8 mi NW of Wickenburg	34.04	-112.833	WGS84	Townsendiella pulchra	Animalia	Arthropoda	Insecta	Hymenoptera	Apidae	Townsendiella	NULL	pulchra	NULL	NULL	Crawford, 1916
AMNH_BEE 00001340	Pinned specimen	en	AMNH	Townsendiella 2015	AMNH	PreservedSpecimen	yes - subset of total Darwin Core format	AMNH_BEE 00001340		USA	Arizona	Yavapai	8 mi NW of Wickenburg	34.04	-112.833	WGS84	Townsendiella pulchra	Animalia	Arthropoda	Insecta	Hymenoptera	Apidae	Townsendiella	NULL	pulchra	NULL	NULL	Crawford, 1916
AMNH_BEE 00001341	Pinned specimen	en	AMNH	Townsendiella 2015	AMNH	PreservedSpecimen	yes - subset of total Darwin Core format	AMNH_BEE 00001341		USA	Arizona	Yavapai	8 mi NW of Wickenburg	34.04	-112.833	WGS84	Townsendiella pulchra	Animalia	Arthropoda	Insecta	Hymenoptera	Apidae	Townsendiella	NULL	pulchra	NULL	NULL	Crawford, 1916
AMNH_BEE 00001342	Pinned specimen	en	AMNH	Townsendiella 2015	AMNH	PreservedSpecimen	yes - subset of total Darwin Core format	AMNH_BEE 00001342		USA	Arizona	Yavapai	8 mi NW of Wickenburg	34.04	-112.833	WGS84	Townsendiella pulchra	Animalia	Arthropoda	Insecta	Hymenoptera	Apidae	Townsendiella	NULL	pulchra	NULL	NULL	Crawford, 1916
AMNH_BEE 00001343	Pinned specimen	en	AMNH	Townsendiella 2015	AMNH	PreservedSpecimen	yes - subset of total Darwin Core format	AMNH_BEE 00001343		USA	Arizona	Yavapai	8 mi NW of Wickenburg	34.04	-112.833	WGS84	Townsendiella pulchra	Animalia	Arthropoda	Insecta	Hymenoptera	Apidae	Townsendiella	NULL	pulchra	NULL	NULL	Crawford, 1916
AMNH_BEE 00001344	Pinned specimen	en	AMNH	Townsendiella 2015	AMNH	PreservedSpecimen	yes - subset of total Darwin Core format	AMNH_BEE 00001344		USA	Arizona	Yavapai	8 mi NW of Wickenburg	34.04	-112.833	WGS84	Townsendiella pulchra	Animalia	Arthropoda	Insecta	Hymenoptera	Apidae	Townsendiella	NULL	pulchra	NULL	NULL	Crawford, 1916
AMNH_BEE 00001345	Pinned specimen	en	AMNH	Townsendiella 2015	AMNH	PreservedSpecimen	yes - subset of total Darwin Core format	AMNH_BEE 00001345		USA	Arizona	Yavapai	8 mi NW of Wickenburg	34.04	-112.833	WGS84	Townsendiella pulchra	Animalia	Arthropoda	Insecta	Hymenoptera	Apidae	Townsendiella	NULL	pulchra	NULL	NULL	Crawford, 1916
AMNH_BEE 00001346	Pinned specimen	en	AMNH	Townsendiella 2015	AMNH	PreservedSpecimen	yes - subset of total Darwin Core format	AMNH_BEE 00001346		USA	Arizona	Yavapai	8 mi NW of Wickenburg	34.04	-112.833	WGS84	Townsendiella pulchra	Animalia	Arthropoda	Insecta	Hymenoptera	Apidae	Townsendiella	NULL	pulchra	NULL	NULL	Crawford, 1916
AMNH_BEE 00001347	Pinned specimen	en	AMNH	Townsendiella 2015	AMNH	PreservedSpecimen	yes - subset of total Darwin Core format	AMNH_BEE 00001347		USA	Arizona	Yavapai	8 mi NW of Wickenburg	34.04	-112.833	WGS84	Townsendiella pulchra	Animalia	Arthropoda	Insecta	Hymenoptera	Apidae	Townsendiella	NULL	pulchra	NULL	NULL	Crawford, 1916
AMNH_BEE 00001348	Pinned specimen	en	AMNH	Townsendiella 2015	AMNH	PreservedSpecimen	yes - subset of total Darwin Core format	AMNH_BEE 00001348		USA	Arizona	Yavapai	8 mi NW of Wickenburg	34.04	-112.833	WGS84	Townsendiella pulchra	Animalia	Arthropoda	Insecta	Hymenoptera	Apidae	Townsendiella	NULL	pulchra	NULL	NULL	Crawford, 1916
AMNH_BEE 00001349	Pinned specimen	en	AMNH	Townsendiella 2015	AMNH	PreservedSpecimen	yes - subset of total Darwin Core format	AMNH_BEE 00001349		USA	Arizona	Yavapai	12 mi SW of Congress	34.0393	-112.999	WGS84	Townsendiella pulchra	Animalia	Arthropoda	Insecta	Hymenoptera	Apidae	Townsendiella	NULL	pulchra	NULL	NULL	Crawford, 1916
AMNH_BEE 00001350	Pinned specimen	en	AMNH	Townsendiella 2015	AMNH	PreservedSpecimen	yes - subset of total Darwin Core format	AMNH_BEE 00001350		USA	Arizona	Yavapai	12 mi SW of Congress	34.0393	-112.999	WGS84	Townsendiella pulchra	Animalia	Arthropoda	Insecta	Hymenoptera	Apidae	Townsendiella	NULL	pulchra	NULL	NULL	Crawford, 1916
AMNH_BEE 00001351	Pinned specimen	en	AMNH	Townsendiella 2015	AMNH	PreservedSpecimen	yes - subset of total Darwin Core format	AMNH_BEE 00001351		USA	Arizona	Yavapai	8 mi NW of Wickenburg	34.04	-112.833	WGS84	Townsendiella pulchra	Animalia	Arthropoda	Insecta	Hymenoptera	Apidae	Townsendiella	NULL	pulchra	NULL	NULL	Crawford, 1916
AMNH_BEE 00001352	Pinned specimen	en	AMNH	Townsendiella 2015	AMNH	PreservedSpecimen	yes - subset of total Darwin Core format	AMNH_BEE 00001352		USA	Arizona	Yavapai	8 mi NW of Wickenburg	34.04	-112.833	WGS84	Townsendiella pulchra	Animalia	Arthropoda	Insecta	Hymenoptera	Apidae	Townsendiella	NULL	pulchra	NULL	NULL	Crawford, 1916
AMNH_BEE 00001353	Pinned specimen	en	AMNH	Townsendiella 2015	AMNH	PreservedSpecimen	yes - subset of total Darwin Core format	AMNH_BEE 00001353		USA	Arizona	Yavapai	8 mi NW of Wickenburg	34.04	-112.833	WGS84	Townsendiella pulchra	Animalia	Arthropoda	Insecta	Hymenoptera	Apidae	Townsendiella	NULL	pulchra	NULL	NULL	Crawford, 1916
AMNH_BEE 00001354	Pinned specimen	en	AMNH	Townsendiella 2015	AMNH	PreservedSpecimen	yes - subset of total Darwin Core format	AMNH_BEE 00001354		USA	Arizona	Yavapai	8 mi NW of Wickenburg	34.04	-112.833	WGS84	Townsendiella pulchra	Animalia	Arthropoda	Insecta	Hymenoptera	Apidae	Townsendiella	NULL	pulchra	NULL	NULL	Crawford, 1916
AMNH_BEE 00001355	Pinned specimen	en	AMNH	Townsendiella 2015	AMNH	PreservedSpecimen	yes - subset of total Darwin Core format	AMNH_BEE 00001355		USA	Arizona	Yavapai	8 mi NW of Wickenburg	34.04	-112.833	WGS84	Townsendiella pulchra	Animalia	Arthropoda	Insecta	Hymenoptera	Apidae	Townsendiella	NULL	pulchra	NULL	NULL	Crawford, 1916
AMNH_BEE 00001356	Pinned specimen	en	AMNH	Townsendiella 2015	AMNH	PreservedSpecimen	yes - subset of total Darwin Core format	AMNH_BEE 00001356		USA	Arizona	Yavapai	8 mi NW of Wickenburg	34.04	-112.833	WGS84	Townsendiella pulchra	Animalia	Arthropoda	Insecta	Hymenoptera	Apidae	Townsendiella	NULL	pulchra	NULL	NULL	Crawford, 1916
AMNH_BEE 00001357	Pinned specimen	en	AMNH	Townsendiella 2015	AMNH	PreservedSpecimen	yes - subset of total Darwin Core format	AMNH_BEE 00001357		USA	Arizona	Yavapai	8 mi NW of Wickenburg	34.04	-112.833	WGS84	Townsendiella pulchra	Animalia	Arthropoda	Insecta	Hymenoptera	Apidae	Townsendiella	NULL	pulchra	NULL	NULL	Crawford, 1916
AMNH_BEE 00001358	Pinned specimen	en	AMNH	Townsendiella 2015	AMNH	PreservedSpecimen	yes - subset of total Darwin Core format	AMNH_BEE 00001358		USA	Arizona	Yavapai	8 mi NW of Wickenburg	34.04	-112.833	WGS84	Townsendiella pulchra	Animalia	Arthropoda	Insecta	Hymenoptera	Apidae	Townsendiella	NULL	pulchra	NULL	NULL	Crawford, 1916
AMNH_BEE 00001359	Pinned specimen	en	AMNH	Townsendiella 2015	AMNH	PreservedSpecimen	yes - subset of total Darwin Core format	AMNH_BEE 00001359		USA	Arizona	Yavapai	8 mi NW of Wickenburg	34.04	-112.833	WGS84	Townsendiella pulchra	Animalia	Arthropoda	Insecta	Hymenoptera	Apidae	Townsendiella	NULL	pulchra	NULL	NULL	Crawford, 1916
AMNH_BEE 00001360	Pinned specimen	en	AMNH	Townsendiella 2015	AMNH	PreservedSpecimen	yes - subset of total Darwin Core format	AMNH_BEE 00001360		USA	Arizona	Yavapai	8 mi NW of Wickenburg	34.04	-112.833	WGS84	Townsendiella pulchra	Animalia	Arthropoda	Insecta	Hymenoptera	Apidae	Townsendiella	NULL	pulchra	NULL	NULL	Crawford, 1916
AMNH_BEE 00001361	Pinned specimen	en	AMNH	Townsendiella 2015	AMNH	PreservedSpecimen	yes - subset of total Darwin Core format	AMNH_BEE 00001361		USA	Arizona	Yavapai	8 mi NW of Wickenburg	34.04	-112.833	WGS84	Townsendiella pulchra	Animalia	Arthropoda	Insecta	Hymenoptera	Apidae	Townsendiella	NULL	pulchra	NULL	NULL	Crawford, 1916
AMNH_BEE 00001362	Pinned specimen	en	AMNH	Townsendiella 2015	AMNH	PreservedSpecimen	yes - subset of total Darwin Core format	AMNH_BEE 00001362		USA	Arizona	Yavapai	8 mi NW of Wickenburg	34.04	-112.833	WGS84	Townsendiella pulchra	Animalia	Arthropoda	Insecta	Hymenoptera	Apidae	Townsendiella	NULL	pulchra	NULL	NULL	Crawford, 1916
AMNH_BEE 00001363	Pinned specimen	en	AMNH	Townsendiella 2015	AMNH	PreservedSpecimen	yes - subset of total Darwin Core format	AMNH_BEE 00001363		USA	Arizona	Yavapai	8 mi NW of Wickenburg	34.04	-112.833	WGS84	Townsendiella pulchra	Animalia	Arthropoda	Insecta	Hymenoptera	Apidae	Townsendiella	NULL	pulchra	NULL	NULL	Crawford, 1916
AMNH_BEE 00001364	Pinned specimen	en	AMNH	Townsendiella 2015	AMNH	PreservedSpecimen	yes - subset of total Darwin Core format	AMNH_BEE 00001364		USA	Arizona	Yavapai	8 mi NW of Wickenburg	34.04	-112.833	WGS84	Townsendiella pulchra	Animalia	Arthropoda	Insecta	Hymenoptera	Apidae	Townsendiella	NULL	pulchra	NULL	NULL	Crawford, 1916
AMNH_BEE 00001365	Pinned specimen	en	AMNH	Townsendiella 2015	AMNH	PreservedSpecimen	yes - subset of total Darwin Core format	AMNH_BEE 00001365		USA	Arizona	Yavapai	8 mi NW of Wickenburg	34.04	-112.833	WGS84	Townsendiella pulchra	Animalia	Arthropoda	Insecta	Hymenoptera	Apidae	Townsendiella	NULL	pulchra	NULL	NULL	Crawford, 1916
AMNH_BEE 00001367	Pinned specimen	en	AMNH	Townsendiella 2015	AMNH	PreservedSpecimen	yes - subset of total Darwin Core format	AMNH_BEE 00001367		USA	Arizona	Yavapai	8 mi NW of Wickenburg	34.04	-112.833	WGS84	Townsendiella pulchra	Animalia	Arthropoda	Insecta	Hymenoptera	Apidae	Townsendiella	NULL	pulchra	NULL	NULL	Crawford, 1916
AMNH_BEE 00001368	Pinned specimen	en	AMNH	Townsendiella 2015	AMNH	PreservedSpecimen	yes - subset of total Darwin Core format	AMNH_BEE 00001368		USA	Arizona	Yavapai	8 mi NW of Wickenburg	34.04	-112.833	WGS84	Townsendiella pulchra	Animalia	Arthropoda	Insecta	Hymenoptera	Apidae	Townsendiella	NULL	pulchra	NULL	NULL	Crawford, 1916
AMNH_BEE 00001369	Pinned specimen	en	AMNH	Townsendiella 2015	AMNH	PreservedSpecimen	yes - subset of total Darwin Core format	AMNH_BEE 00001369		USA	Arizona	Yavapai	8 mi NW of Wickenburg	34.04	-112.833	WGS84	Townsendiella pulchra	Animalia	Arthropoda	Insecta	Hymenoptera	Apidae	Townsendiella	NULL	pulchra	NULL	NULL	Crawford, 1916
AMNH_BEE 00001370	Pinned specimen	en	AMNH	Townsendiella 2015	AMNH	PreservedSpecimen	yes - subset of total Darwin Core format	AMNH_BEE 00001370		USA	Arizona	Yavapai	8 mi NW of Wickenburg	34.04	-112.833	WGS84	Townsendiella pulchra	Animalia	Arthropoda	Insecta	Hymenoptera	Apidae	Townsendiella	NULL	pulchra	NULL	NULL	Crawford, 1916
AMNH_BEE 00001371	Pinned specimen	en	AMNH	Townsendiella 2015	AMNH	PreservedSpecimen	yes - subset of total Darwin Core format	AMNH_BEE 00001371		USA	Arizona	Yavapai	8 mi NW of Wickenburg	34.04	-112.833	WGS84	Townsendiella pulchra	Animalia	Arthropoda	Insecta	Hymenoptera	Apidae	Townsendiella	NULL	pulchra	NULL	NULL	Crawford, 1916
AMNH_BEE 00001372	Pinned specimen	en	AMNH	Townsendiella 2015	AMNH	PreservedSpecimen	yes - subset of total Darwin Core format	AMNH_BEE 00001372		USA	Arizona	Yavapai	8 mi NW of Wickenburg	34.04	-112.833	WGS84	Townsendiella pulchra	Animalia	Arthropoda	Insecta	Hymenoptera	Apidae	Townsendiella	NULL	pulchra	NULL	NULL	Crawford, 1916
AMNH_BEE 00001373	Pinned specimen	en	AMNH	Townsendiella 2015	AMNH	PreservedSpecimen	yes - subset of total Darwin Core format	AMNH_BEE 00001373		USA	Arizona	Yavapai	8 mi NW of Wickenburg	34.04	-112.833	WGS84	Townsendiella pulchra	Animalia	Arthropoda	Insecta	Hymenoptera	Apidae	Townsendiella	NULL	pulchra	NULL	NULL	Crawford, 1916
AMNH_BEE 00001374	Pinned specimen	en	AMNH	Townsendiella 2015	AMNH	PreservedSpecimen	yes - subset of total Darwin Core format	AMNH_BEE 00001374		USA	Arizona	Yavapai	8 mi NW of Wickenburg	34.04	-112.833	WGS84	Townsendiella pulchra	Animalia	Arthropoda	Insecta	Hymenoptera	Apidae	Townsendiella	NULL	pulchra	NULL	NULL	Crawford, 1916
AMNH_BEE 00001376	Pinned specimen	en	AMNH	Townsendiella 2015	AMNH	PreservedSpecimen	yes - subset of total Darwin Core format	AMNH_BEE 00001376		USA	California	San Bernardino	2-9 mi SW of Vidal Junction	34.13	-114.63	WGS84	Townsendiella pulchra	Animalia	Arthropoda	Insecta	Hymenoptera	Apidae	Townsendiella	NULL	pulchra	NULL	NULL	Crawford, 1916
AMNH_BEE 00001377	Pinned specimen	en	AMNH	Townsendiella 2015	AMNH	PreservedSpecimen	yes - subset of total Darwin Core format	AMNH_BEE 00001377		USA	California	Riverside	Wiley's Well Campground	33.4936	-114.888	WGS84	Townsendiella pulchra	Animalia	Arthropoda	Insecta	Hymenoptera	Apidae	Townsendiella	NULL	pulchra	NULL	NULL	Crawford, 1916
AMNH_BEE 00001378	Pinned specimen	en	AMNH	Townsendiella 2015	AMNH	PreservedSpecimen	yes - subset of total Darwin Core format	AMNH_BEE 00001378		USA	California	San Bernardino	Goffs, vicinity of	34.9192	-115.062	WGS84	Townsendiella pulchra	Animalia	Arthropoda	Insecta	Hymenoptera	Apidae	Townsendiella	NULL	pulchra	NULL	NULL	Crawford, 1916
AMNH_BEE 00001380	Pinned specimen	en	AMNH	Townsendiella 2015	AMNH	PreservedSpecimen	yes - subset of total Darwin Core format	AMNH_BEE 00001380		USA	Arizona	Yavapai	8 mi NW of Wickenburg (Maricopa County)	34.0506	-112.828	WGS84	Townsendiella pulchra	Animalia	Arthropoda	Insecta	Hymenoptera	Apidae	Townsendiella	NULL	pulchra	NULL	NULL	Crawford, 1916
AMNH_BEE 00001381	Pinned specimen	en	AMNH	Townsendiella 2015	AMNH	PreservedSpecimen	yes - subset of total Darwin Core format	AMNH_BEE 00001381		USA	Arizona	Yavapai	8 mi NW of Wickenburg (Maricopa County)	34.0506	-112.828	WGS84	Townsendiella pulchra	Animalia	Arthropoda	Insecta	Hymenoptera	Apidae	Townsendiella	NULL	pulchra	NULL	NULL	Crawford, 1916
AMNH_BEE 00001382	Pinned specimen	en	AMNH	Townsendiella 2015	AMNH	PreservedSpecimen	yes - subset of total Darwin Core format	AMNH_BEE 00001382		USA	Arizona	Yavapai	8 mi NW of Wickenburg (Maricopa County)	34.0506	-112.828	WGS84	Townsendiella pulchra	Animalia	Arthropoda	Insecta	Hymenoptera	Apidae	Townsendiella	NULL	pulchra	NULL	NULL	Crawford, 1916
AMNH_BEE 00001383	Pinned specimen	en	AMNH	Townsendiella 2015	AMNH	PreservedSpecimen	yes - subset of total Darwin Core format	AMNH_BEE 00001383		USA	Arizona	Yavapai	8 mi NW of Wickenburg (Maricopa County)	34.0506	-112.828	WGS84	Townsendiella pulchra	Animalia	Arthropoda	Insecta	Hymenoptera	Apidae	Townsendiella	NULL	pulchra	NULL	NULL	Crawford, 1916
AMNH_BEE 00001384	Pinned specimen	en	AMNH	Townsendiella 2015	AMNH	PreservedSpecimen	yes - subset of total Darwin Core format	AMNH_BEE 00001384		USA	Arizona	Yavapai	8 mi NW of Wickenburg (Maricopa County)	34.0506	-112.828	WGS84	Townsendiella pulchra	Animalia	Arthropoda	Insecta	Hymenoptera	Apidae	Townsendiella	NULL	pulchra	NULL	NULL	Crawford, 1916
AMNH_BEE 00001385	Pinned specimen	en	AMNH	Townsendiella 2015	AMNH	PreservedSpecimen	yes - subset of total Darwin Core format	AMNH_BEE 00001385		USA	Arizona	Yavapai	8 mi NW of Wickenburg (Maricopa County)	34.0506	-112.828	WGS84	Townsendiella pulchra	Animalia	Arthropoda	Insecta	Hymenoptera	Apidae	Townsendiella	NULL	pulchra	NULL	NULL	Crawford, 1916
AMNH_BEE 00001386	Pinned specimen	en	AMNH	Townsendiella 2015	AMNH	PreservedSpecimen	yes - subset of total Darwin Core format	AMNH_BEE 00001386		USA	Arizona	Yavapai	8 mi NW of Wickenburg (Maricopa County)	34.0506	-112.828	WGS84	Townsendiella pulchra	Animalia	Arthropoda	Insecta	Hymenoptera	Apidae	Townsendiella	NULL	pulchra	NULL	NULL	Crawford, 1916
AMNH_BEE 00001387	Pinned specimen	en	AMNH	Townsendiella 2015	AMNH	PreservedSpecimen	yes - subset of total Darwin Core format	AMNH_BEE 00001387		USA	Arizona	Yavapai	8 mi NW of Wickenburg (Maricopa County)	34.0506	-112.828	WGS84	Townsendiella pulchra	Animalia	Arthropoda	Insecta	Hymenoptera	Apidae	Townsendiella	NULL	pulchra	NULL	NULL	Crawford, 1916
AMNH_BEE 00001388	Pinned specimen	en	AMNH	Townsendiella 2015	AMNH	PreservedSpecimen	yes - subset of total Darwin Core format	AMNH_BEE 00001388		USA	Arizona	Yavapai	8 mi NW of Wickenburg (Maricopa County)	34.0506	-112.828	WGS84	Townsendiella pulchra	Animalia	Arthropoda	Insecta	Hymenoptera	Apidae	Townsendiella	NULL	pulchra	NULL	NULL	Crawford, 1916
AMNH_BEE 00001389	Pinned specimen	en	AMNH	Townsendiella 2015	AMNH	PreservedSpecimen	yes - subset of total Darwin Core format	AMNH_BEE 00001389		USA	Arizona	Yavapai	8 mi NW of Wickenburg (Maricopa County)	34.0506	-112.828	WGS84	Townsendiella pulchra	Animalia	Arthropoda	Insecta	Hymenoptera	Apidae	Townsendiella	NULL	pulchra	NULL	NULL	Crawford, 1916
AMNH_BEE 00001390	Pinned specimen	en	AMNH	Townsendiella 2015	AMNH	PreservedSpecimen	yes - subset of total Darwin Core format	AMNH_BEE 00001390		USA	Arizona	Yavapai	8 mi NW of Wickenburg (Maricopa County)	34.0506	-112.828	WGS84	Townsendiella pulchra	Animalia	Arthropoda	Insecta	Hymenoptera	Apidae	Townsendiella	NULL	pulchra	NULL	NULL	Crawford, 1916
AMNH_BEE 00001391	Pinned specimen	en	AMNH	Townsendiella 2015	AMNH	PreservedSpecimen	yes - subset of total Darwin Core format	AMNH_BEE 00001391		USA	Arizona	Yavapai	8 mi NW of Wickenburg (Maricopa County)	34.0506	-112.828	WGS84	Townsendiella pulchra	Animalia	Arthropoda	Insecta	Hymenoptera	Apidae	Townsendiella	NULL	pulchra	NULL	NULL	Crawford, 1916
AMNH_BEE 00001392	Pinned specimen	en	AMNH	Townsendiella 2015	AMNH	PreservedSpecimen	yes - subset of total Darwin Core format	AMNH_BEE 00001392		USA	Arizona	Yavapai	8 mi NW of Wickenburg (Maricopa County)	34.0506	-112.828	WGS84	Townsendiella pulchra	Animalia	Arthropoda	Insecta	Hymenoptera	Apidae	Townsendiella	NULL	pulchra	NULL	NULL	Crawford, 1916
AMNH_BEE 00001393	Pinned specimen	en	AMNH	Townsendiella 2015	AMNH	PreservedSpecimen	yes - subset of total Darwin Core format	AMNH_BEE 00001393		USA	Arizona	Yavapai	8 mi NW of Wickenburg (Maricopa County)	34.0506	-112.828	WGS84	Townsendiella pulchra	Animalia	Arthropoda	Insecta	Hymenoptera	Apidae	Townsendiella	NULL	pulchra	NULL	NULL	Crawford, 1916
AMNH_BEE 00001394	Pinned specimen	en	AMNH	Townsendiella 2015	AMNH	PreservedSpecimen	yes - subset of total Darwin Core format	AMNH_BEE 00001394		USA	Arizona	Yavapai	8 mi NW of Wickenburg (Maricopa County)	34.0506	-112.828	WGS84	Townsendiella pulchra	Animalia	Arthropoda	Insecta	Hymenoptera	Apidae	Townsendiella	NULL	pulchra	NULL	NULL	Crawford, 1916
AMNH_BEE 00001395	Pinned specimen	en	AMNH	Townsendiella 2015	AMNH	PreservedSpecimen	yes - subset of total Darwin Core format	AMNH_BEE 00001395		USA	Arizona	Yavapai	8 mi NW of Wickenburg (Maricopa County)	34.0506	-112.828	WGS84	Townsendiella pulchra	Animalia	Arthropoda	Insecta	Hymenoptera	Apidae	Townsendiella	NULL	pulchra	NULL	NULL	Crawford, 1916
AMNH_BEE 00001396	Pinned specimen	en	AMNH	Townsendiella 2015	AMNH	PreservedSpecimen	yes - subset of total Darwin Core format	AMNH_BEE 00001396		USA	Arizona	Yavapai	8 mi NW of Wickenburg (Maricopa County)	34.0506	-112.828	WGS84	Townsendiella pulchra	Animalia	Arthropoda	Insecta	Hymenoptera	Apidae	Townsendiella	NULL	pulchra	NULL	NULL	Crawford, 1916
AMNH_BEE 00001397	Pinned specimen	en	AMNH	Townsendiella 2015	AMNH	PreservedSpecimen	yes - subset of total Darwin Core format	AMNH_BEE 00001397		USA	Arizona	Yavapai	8 mi NW of Wickenburg (Maricopa County)	34.0506	-112.828	WGS84	Townsendiella pulchra	Animalia	Arthropoda	Insecta	Hymenoptera	Apidae	Townsendiella	NULL	pulchra	NULL	NULL	Crawford, 1916
AMNH_BEE 00001398	Pinned specimen	en	AMNH	Townsendiella 2015	AMNH	PreservedSpecimen	yes - subset of total Darwin Core format	AMNH_BEE 00001398		USA	Arizona	Yavapai	8 mi NW of Wickenburg (Maricopa County)	34.0506	-112.828	WGS84	Townsendiella pulchra	Animalia	Arthropoda	Insecta	Hymenoptera	Apidae	Townsendiella	NULL	pulchra	NULL	NULL	Crawford, 1916
AMNH_BEE 00001399	Pinned specimen	en	AMNH	Townsendiella 2015	AMNH	PreservedSpecimen	yes - subset of total Darwin Core format	AMNH_BEE 00001399		USA	Arizona	Yavapai	8 mi NW of Wickenburg (Maricopa County)	34.0506	-112.828	WGS84	Townsendiella pulchra	Animalia	Arthropoda	Insecta	Hymenoptera	Apidae	Townsendiella	NULL	pulchra	NULL	NULL	Crawford, 1916
AMNH_BEE 00001400	Pinned specimen	en	AMNH	Townsendiella 2015	AMNH	PreservedSpecimen	yes - subset of total Darwin Core format	AMNH_BEE 00001400		USA	Arizona	Yavapai	8 mi NW of Wickenburg (Maricopa County)	34.0506	-112.828	WGS84	Townsendiella pulchra	Animalia	Arthropoda	Insecta	Hymenoptera	Apidae	Townsendiella	NULL	pulchra	NULL	NULL	Crawford, 1916
AMNH_BEE 00001401	Pinned specimen	en	AMNH	Townsendiella 2015	AMNH	PreservedSpecimen	yes - subset of total Darwin Core format	AMNH_BEE 00001401		USA	Arizona	Yavapai	8 mi NW of Wickenburg (Maricopa County)	34.0506	-112.828	WGS84	Townsendiella pulchra	Animalia	Arthropoda	Insecta	Hymenoptera	Apidae	Townsendiella	NULL	pulchra	NULL	NULL	Crawford, 1916
AMNH_BEE 00001402	Pinned specimen	en	AMNH	Townsendiella 2015	AMNH	PreservedSpecimen	yes - subset of total Darwin Core format	AMNH_BEE 00001402		USA	Arizona	Yavapai	8 mi NW of Wickenburg (Maricopa County)	34.0506	-112.828	WGS84	Townsendiella pulchra	Animalia	Arthropoda	Insecta	Hymenoptera	Apidae	Townsendiella	NULL	pulchra	NULL	NULL	Crawford, 1916
AMNH_BEE 00001403	Pinned specimen	en	AMNH	Townsendiella 2015	AMNH	PreservedSpecimen	yes - subset of total Darwin Core format	AMNH_BEE 00001403		USA	Arizona	Yavapai	8 mi NW of Wickenburg (Maricopa County)	34.0506	-112.828	WGS84	Townsendiella pulchra	Animalia	Arthropoda	Insecta	Hymenoptera	Apidae	Townsendiella	NULL	pulchra	NULL	NULL	Crawford, 1916
AMNH_BEE 00001404	Pinned specimen	en	AMNH	Townsendiella 2015	AMNH	PreservedSpecimen	yes - subset of total Darwin Core format	AMNH_BEE 00001404		USA	Arizona	Yavapai	8 mi NW of Wickenburg (Maricopa County)	34.0506	-112.828	WGS84	Townsendiella pulchra	Animalia	Arthropoda	Insecta	Hymenoptera	Apidae	Townsendiella	NULL	pulchra	NULL	NULL	Crawford, 1916
AMNH_BEE 00001405	Pinned specimen	en	AMNH	Townsendiella 2015	AMNH	PreservedSpecimen	yes - subset of total Darwin Core format	AMNH_BEE 00001405		USA	Arizona	Yavapai	8 mi NW of Wickenburg (Maricopa County)	34.0506	-112.828	WGS84	Townsendiella pulchra	Animalia	Arthropoda	Insecta	Hymenoptera	Apidae	Townsendiella	NULL	pulchra	NULL	NULL	Crawford, 1916
AMNH_BEE 00001406	Pinned specimen	en	AMNH	Townsendiella 2015	AMNH	PreservedSpecimen	yes - subset of total Darwin Core format	AMNH_BEE 00001406		USA	Arizona	Yavapai	8 mi NW of Wickenburg (Maricopa County)	34.0506	-112.828	WGS84	Townsendiella pulchra	Animalia	Arthropoda	Insecta	Hymenoptera	Apidae	Townsendiella	NULL	pulchra	NULL	NULL	Crawford, 1916
AMNH_BEE 00001407	Pinned specimen	en	AMNH	Townsendiella 2015	AMNH	PreservedSpecimen	yes - subset of total Darwin Core format	AMNH_BEE 00001407		USA	Arizona	Yavapai	8 mi NW of Wickenburg (Maricopa County)	34.0506	-112.828	WGS84	Townsendiella pulchra	Animalia	Arthropoda	Insecta	Hymenoptera	Apidae	Townsendiella	NULL	pulchra	NULL	NULL	Crawford, 1916
AMNH_BEE 00001408	Pinned specimen	en	AMNH	Townsendiella 2015	AMNH	PreservedSpecimen	yes - subset of total Darwin Core format	AMNH_BEE 00001408		USA	Arizona	Yavapai	8 mi NW of Wickenburg (Maricopa County)	34.0506	-112.828	WGS84	Townsendiella pulchra	Animalia	Arthropoda	Insecta	Hymenoptera	Apidae	Townsendiella	NULL	pulchra	NULL	NULL	Crawford, 1916
AMNH_BEE 00001409	Pinned specimen	en	AMNH	Townsendiella 2015	AMNH	PreservedSpecimen	yes - subset of total Darwin Core format	AMNH_BEE 00001409		USA	Arizona	Yavapai	8 mi NW of Wickenburg (Maricopa County)	34.0506	-112.828	WGS84	Townsendiella pulchra	Animalia	Arthropoda	Insecta	Hymenoptera	Apidae	Townsendiella	NULL	pulchra	NULL	NULL	Crawford, 1916
AMNH_BEE 00001410	Pinned specimen	en	AMNH	Townsendiella 2015	AMNH	PreservedSpecimen	yes - subset of total Darwin Core format	AMNH_BEE 00001410		USA	Arizona	Yavapai	8 mi NW of Wickenburg (Maricopa County)	34.0506	-112.828	WGS84	Townsendiella pulchra	Animalia	Arthropoda	Insecta	Hymenoptera	Apidae	Townsendiella	NULL	pulchra	NULL	NULL	Crawford, 1916
AMNH_BEE 00001411	Pinned specimen	en	AMNH	Townsendiella 2015	AMNH	PreservedSpecimen	yes - subset of total Darwin Core format	AMNH_BEE 00001411		USA	Arizona	Yavapai	8 mi NW of Wickenburg (Maricopa County)	34.0506	-112.828	WGS84	Townsendiella pulchra	Animalia	Arthropoda	Insecta	Hymenoptera	Apidae	Townsendiella	NULL	pulchra	NULL	NULL	Crawford, 1916
AMNH_BEE 00001412	Pinned specimen	en	AMNH	Townsendiella 2015	AMNH	PreservedSpecimen	yes - subset of total Darwin Core format	AMNH_BEE 00001412		USA	Arizona	Yavapai	8 mi NW of Wickenburg (Maricopa County)	34.0506	-112.828	WGS84	Townsendiella pulchra	Animalia	Arthropoda	Insecta	Hymenoptera	Apidae	Townsendiella	NULL	pulchra	NULL	NULL	Crawford, 1916
AMNH_BEE 00001413	Pinned specimen	en	AMNH	Townsendiella 2015	AMNH	PreservedSpecimen	yes - subset of total Darwin Core format	AMNH_BEE 00001413		USA	Arizona	Yavapai	8 mi NW of Wickenburg (Maricopa County)	34.0506	-112.828	WGS84	Townsendiella pulchra	Animalia	Arthropoda	Insecta	Hymenoptera	Apidae	Townsendiella	NULL	pulchra	NULL	NULL	Crawford, 1916
AMNH_BEE 00001414	Pinned specimen	en	AMNH	Townsendiella 2015	AMNH	PreservedSpecimen	yes - subset of total Darwin Core format	AMNH_BEE 00001414		USA	Arizona	Yavapai	8 mi NW of Wickenburg (Maricopa County)	34.0506	-112.828	WGS84	Townsendiella pulchra	Animalia	Arthropoda	Insecta	Hymenoptera	Apidae	Townsendiella	NULL	pulchra	NULL	NULL	Crawford, 1916
AMNH_BEE 00001415	Pinned specimen	en	AMNH	Townsendiella 2015	AMNH	PreservedSpecimen	yes - subset of total Darwin Core format	AMNH_BEE 00001415		USA	Arizona	Yavapai	8 mi NW of Wickenburg (Maricopa County)	34.0506	-112.828	WGS84	Townsendiella pulchra	Animalia	Arthropoda	Insecta	Hymenoptera	Apidae	Townsendiella	NULL	pulchra	NULL	NULL	Crawford, 1916
AMNH_BEE 00001416	Pinned specimen	en	AMNH	Townsendiella 2015	AMNH	PreservedSpecimen	yes - subset of total Darwin Core format	AMNH_BEE 00001416		USA	Arizona	Yavapai	8 mi NW of Wickenburg (Maricopa County)	34.0506	-112.828	WGS84	Townsendiella pulchra	Animalia	Arthropoda	Insecta	Hymenoptera	Apidae	Townsendiella	NULL	pulchra	NULL	NULL	Crawford, 1916
AMNH_BEE 00001417	Pinned specimen	en	AMNH	Townsendiella 2015	AMNH	PreservedSpecimen	yes - subset of total Darwin Core format	AMNH_BEE 00001417		USA	Arizona	Yavapai	8 mi NW of Wickenburg (Maricopa County)	34.0506	-112.828	WGS84	Townsendiella pulchra	Animalia	Arthropoda	Insecta	Hymenoptera	Apidae	Townsendiella	NULL	pulchra	NULL	NULL	Crawford, 1916
AMNH_BEE 00001418	Pinned specimen	en	AMNH	Townsendiella 2015	AMNH	PreservedSpecimen	yes - subset of total Darwin Core format	AMNH_BEE 00001418		USA	Arizona	Yavapai	8 mi NW of Wickenburg (Maricopa County)	34.0506	-112.828	WGS84	Townsendiella pulchra	Animalia	Arthropoda	Insecta	Hymenoptera	Apidae	Townsendiella	NULL	pulchra	NULL	NULL	Crawford, 1916
AMNH_BEE 00001419	Pinned specimen	en	AMNH	Townsendiella 2015	AMNH	PreservedSpecimen	yes - subset of total Darwin Core format	AMNH_BEE 00001419		USA	New Mexico	Otero	Three Rivers	33.305	-106.075	WGS84	Townsendiella pulchra	Animalia	Arthropoda	Insecta	Hymenoptera	Apidae	Townsendiella	NULL	pulchra	NULL	NULL	Crawford, 1916
AMNH_BEE 00001420	Pinned specimen	en	AMNH	Townsendiella 2015	AMNH	PreservedSpecimen	yes - subset of total Darwin Core format	AMNH_BEE 00001420		USA	New Mexico	Otero	Three Rivers	33.305	-106.075	WGS84	Townsendiella pulchra	Animalia	Arthropoda	Insecta	Hymenoptera	Apidae	Townsendiella	NULL	pulchra	NULL	NULL	Crawford, 1916
AMNH_BEE 00001421	Pinned specimen	en	AMNH	Townsendiella 2015	AMNH	PreservedSpecimen	yes - subset of total Darwin Core format	AMNH_BEE 00001421		USA	New Mexico	Otero	Three Rivers	33.305	-106.075	WGS84	Townsendiella pulchra	Animalia	Arthropoda	Insecta	Hymenoptera	Apidae	Townsendiella	NULL	pulchra	NULL	NULL	Crawford, 1916
AMNH_BEE 00001422	Pinned specimen	en	AMNH	Townsendiella 2015	AMNH	PreservedSpecimen	yes - subset of total Darwin Core format	AMNH_BEE 00001422		USA	New Mexico	Otero	Three Rivers	33.305	-106.075	WGS84	Townsendiella pulchra	Animalia	Arthropoda	Insecta	Hymenoptera	Apidae	Townsendiella	NULL	pulchra	NULL	NULL	Crawford, 1916
AMNH_BEE 00001423	Pinned specimen	en	AMNH	Townsendiella 2015	AMNH	PreservedSpecimen	yes - subset of total Darwin Core format	AMNH_BEE 00001423		USA	New Mexico	Otero	Three Rivers	33.305	-106.075	WGS84	Townsendiella pulchra	Animalia	Arthropoda	Insecta	Hymenoptera	Apidae	Townsendiella	NULL	pulchra	NULL	NULL	Crawford, 1916
AMNH_BEE 00001424	Pinned specimen	en	AMNH	Townsendiella 2015	AMNH	PreservedSpecimen	yes - subset of total Darwin Core format	AMNH_BEE 00001424		USA	New Mexico	Otero	Three Rivers	33.305	-106.075	WGS84	Townsendiella pulchra	Animalia	Arthropoda	Insecta	Hymenoptera	Apidae	Townsendiella	NULL	pulchra	NULL	NULL	Crawford, 1916
AMNH_BEE 00001425	Pinned specimen	en	AMNH	Townsendiella 2015	AMNH	PreservedSpecimen	yes - subset of total Darwin Core format	AMNH_BEE 00001425		USA	New Mexico	Otero	Three Rivers	33.305	-106.075	WGS84	Townsendiella pulchra	Animalia	Arthropoda	Insecta	Hymenoptera	Apidae	Townsendiella	NULL	pulchra	NULL	NULL	Crawford, 1916
AMNH_BEE 00001426	Pinned specimen	en	AMNH	Townsendiella 2015	AMNH	PreservedSpecimen	yes - subset of total Darwin Core format	AMNH_BEE 00001426		USA	New Mexico	Otero	Three Rivers	33.305	-106.075	WGS84	Townsendiella pulchra	Animalia	Arthropoda	Insecta	Hymenoptera	Apidae	Townsendiella	NULL	pulchra	NULL	NULL	Crawford, 1916
AMNH_BEE 00001427	Pinned specimen	en	AMNH	Townsendiella 2015	AMNH	PreservedSpecimen	yes - subset of total Darwin Core format	AMNH_BEE 00001427		USA	Arizona	Yavapai	8 mi NW of Wickenburg (Maricopa County)	34.0506	-112.828	WGS84	Townsendiella pulchra	Animalia	Arthropoda	Insecta	Hymenoptera	Apidae	Townsendiella	NULL	pulchra	NULL	NULL	Crawford, 1916
AMNH_BEE 00001428	Pinned specimen	en	AMNH	Townsendiella 2015	AMNH	PreservedSpecimen	yes - subset of total Darwin Core format	AMNH_BEE 00001428		USA	Arizona	Yavapai	8 mi NW of Wickenburg (Maricopa County)	34.0506	-112.828	WGS84	Townsendiella pulchra	Animalia	Arthropoda	Insecta	Hymenoptera	Apidae	Townsendiella	NULL	pulchra	NULL	NULL	Crawford, 1916
AMNH_BEE 00001429	Pinned specimen	en	AMNH	Townsendiella 2015	AMNH	PreservedSpecimen	yes - subset of total Darwin Core format	AMNH_BEE 00001429		USA	Arizona	Yavapai	8 mi NW of Wickenburg (Maricopa County)	34.0506	-112.828	WGS84	Townsendiella pulchra	Animalia	Arthropoda	Insecta	Hymenoptera	Apidae	Townsendiella	NULL	pulchra	NULL	NULL	Crawford, 1916
AMNH_BEE 00001430	Pinned specimen	en	AMNH	Townsendiella 2015	AMNH	PreservedSpecimen	yes - subset of total Darwin Core format	AMNH_BEE 00001430		USA	Arizona	Yavapai	11 mi SW of Congress	34.0496	-112.986	WGS84	Townsendiella pulchra	Animalia	Arthropoda	Insecta	Hymenoptera	Apidae	Townsendiella	NULL	pulchra	NULL	NULL	Crawford, 1916
AMNH_BEE 00001431	Pinned specimen	en	AMNH	Townsendiella 2015	AMNH	PreservedSpecimen	yes - subset of total Darwin Core format	AMNH_BEE 00001431		USA	Arizona	Yavapai	11 mi SW of Congress	34.0496	-112.986	WGS84	Townsendiella pulchra	Animalia	Arthropoda	Insecta	Hymenoptera	Apidae	Townsendiella	NULL	pulchra	NULL	NULL	Crawford, 1916
AMNH_BEE 00001432	Pinned specimen	en	AMNH	Townsendiella 2015	AMNH	PreservedSpecimen	yes - subset of total Darwin Core format	AMNH_BEE 00001432		USA	Arizona	Yavapai	12 mi SW of Congress	34.0393	-112.999	WGS84	Townsendiella pulchra	Animalia	Arthropoda	Insecta	Hymenoptera	Apidae	Townsendiella	NULL	pulchra	NULL	NULL	Crawford, 1916
AMNH_BEE 00141156	Pinned specimen	en	AMNH	Townsendiella 2015	AMNH	PreservedSpecimen	yes - subset of total Darwin Core format	AMNH_BEE 00141156		USA	California	Riverside	Palm Springs, NW city limit	33.8969	-116.621	WGS84	Townsendiella pulchra	Animalia	Arthropoda	Insecta	Hymenoptera	Apidae	Townsendiella	NULL	pulchra	NULL	NULL	Crawford, 1916
AMNH_BEE 00001433	Pinned specimen	en	AMNH	Townsendiella 2015	AMNH	PreservedSpecimen	yes - subset of total Darwin Core format	AMNH_BEE 00001433		USA	California	Riverside	I-15 & Indian Truck Trail, 12 mi S of Corona	33.744	-117.439	WGS84	Townsendiella rufiventris	Animalia	Arthropoda	Insecta	Hymenoptera	Apidae	Townsendiella	NULL	rufiventris	NULL	NULL	Linsley, 1942
AMNH_BEE 00001434	Pinned specimen	en	AMNH	Townsendiella 2015	AMNH	PreservedSpecimen	yes - subset of total Darwin Core format	AMNH_BEE 00001434		USA	California	Riverside	I-15 & Indian Truck Trail, 12 mi S of Corona	33.744	-117.439	WGS84	Townsendiella rufiventris	Animalia	Arthropoda	Insecta	Hymenoptera	Apidae	Townsendiella	NULL	rufiventris	NULL	NULL	Linsley, 1942
AMNH_BEE 00001435	Pinned specimen	en	AMNH	Townsendiella 2015	AMNH	PreservedSpecimen	yes - subset of total Darwin Core format	AMNH_BEE 00001435		USA	Arizona	Pima	7 mi N of Ajo	32.4733	-112.86	WGS84	Townsendiella rufiventris	Animalia	Arthropoda	Insecta	Hymenoptera	Apidae	Townsendiella	NULL	rufiventris	NULL	NULL	Linsley, 1942
AMNH_BEE 00001436	Pinned specimen	en	AMNH	Townsendiella 2015	AMNH	PreservedSpecimen	yes - subset of total Darwin Core format	AMNH_BEE 00001436		USA	Arizona	Pima	7 mi N of Ajo	32.4733	-112.86	WGS84	Townsendiella rufiventris	Animalia	Arthropoda	Insecta	Hymenoptera	Apidae	Townsendiella	NULL	rufiventris	NULL	NULL	Linsley, 1942
AMNH_BEE 00001437	Pinned specimen	en	AMNH	Townsendiella 2015	AMNH	PreservedSpecimen	yes - subset of total Darwin Core format	AMNH_BEE 00001437		USA	Arizona	Pima	7 mi N of Ajo	32.4733	-112.86	WGS84	Townsendiella rufiventris	Animalia	Arthropoda	Insecta	Hymenoptera	Apidae	Townsendiella	NULL	rufiventris	NULL	NULL	Linsley, 1942
AMNH_BEE 00001438	Pinned specimen	en	AMNH	Townsendiella 2015	AMNH	PreservedSpecimen	yes - subset of total Darwin Core format	AMNH_BEE 00001438		USA	Arizona	Pima	Organ Pipe Cactus National Monument	32.0417	-112.875	WGS84	Townsendiella rufiventris	Animalia	Arthropoda	Insecta	Hymenoptera	Apidae	Townsendiella	NULL	rufiventris	NULL	NULL	Linsley, 1942
AMNH_BEE 00001439	Pinned specimen	en	AMNH	Townsendiella 2015	AMNH	PreservedSpecimen	yes - subset of total Darwin Core format	AMNH_BEE 00001439		USA	Arizona	Pima	Organ Pipe Cactus National Monument	32.0417	-112.875	WGS84	Townsendiella rufiventris	Animalia	Arthropoda	Insecta	Hymenoptera	Apidae	Townsendiella	NULL	rufiventris	NULL	NULL	Linsley, 1942
AMNH_BEE 00001440	Pinned specimen	en	AMNH	Townsendiella 2015	AMNH	PreservedSpecimen	yes - subset of total Darwin Core format	AMNH_BEE 00001440		USA	Arizona	Pima	Organ Pipe Cactus National Monument	32.0417	-112.875	WGS84	Townsendiella rufiventris	Animalia	Arthropoda	Insecta	Hymenoptera	Apidae	Townsendiella	NULL	rufiventris	NULL	NULL	Linsley, 1942
AMNH_BEE 00001441	Pinned specimen	en	AMNH	Townsendiella 2015	AMNH	PreservedSpecimen	yes - subset of total Darwin Core format	AMNH_BEE 00001441		USA	Arizona	Pima	Organ Pipe Cactus National Monument	32.0417	-112.875	WGS84	Townsendiella rufiventris	Animalia	Arthropoda	Insecta	Hymenoptera	Apidae	Townsendiella	NULL	rufiventris	NULL	NULL	Linsley, 1942
AMNH_BEE 00001442	Pinned specimen	en	AMNH	Townsendiella 2015	AMNH	PreservedSpecimen	yes - subset of total Darwin Core format	AMNH_BEE 00001442		USA	Arizona	Pima	Organ Pipe Cactus National Monument	32.0417	-112.875	WGS84	Townsendiella rufiventris	Animalia	Arthropoda	Insecta	Hymenoptera	Apidae	Townsendiella	NULL	rufiventris	NULL	NULL	Linsley, 1942
AMNH_BEE 00001443	Pinned specimen	en	AMNH	Townsendiella 2015	AMNH	PreservedSpecimen	yes - subset of total Darwin Core format	AMNH_BEE 00001443		USA	Arizona	Pima	Organ Pipe Cactus National Monument	32.0417	-112.875	WGS84	Townsendiella rufiventris	Animalia	Arthropoda	Insecta	Hymenoptera	Apidae	Townsendiella	NULL	rufiventris	NULL	NULL	Linsley, 1942
AMNH_BEE 00001444	Pinned specimen	en	AMNH	Townsendiella 2015	AMNH	PreservedSpecimen	yes - subset of total Darwin Core format	AMNH_BEE 00001444		USA	Arizona	Pima	Organ Pipe Cactus National Monument	32.0417	-112.875	WGS84	Townsendiella rufiventris	Animalia	Arthropoda	Insecta	Hymenoptera	Apidae	Townsendiella	NULL	rufiventris	NULL	NULL	Linsley, 1942
AMNH_BEE 00001445	Pinned specimen	en	AMNH	Townsendiella 2015	AMNH	PreservedSpecimen	yes - subset of total Darwin Core format	AMNH_BEE 00001445		USA	Arizona	Pima	Organ Pipe Cactus National Monument	32.0417	-112.875	WGS84	Townsendiella rufiventris	Animalia	Arthropoda	Insecta	Hymenoptera	Apidae	Townsendiella	NULL	rufiventris	NULL	NULL	Linsley, 1942
AMNH_BEE 00001446	Pinned specimen	en	AMNH	Townsendiella 2015	AMNH	PreservedSpecimen	yes - subset of total Darwin Core format	AMNH_BEE 00001446		USA	Arizona	Pima	Organ Pipe Cactus National Monument	32.0417	-112.875	WGS84	Townsendiella rufiventris	Animalia	Arthropoda	Insecta	Hymenoptera	Apidae	Townsendiella	NULL	rufiventris	NULL	NULL	Linsley, 1942
AMNH_BEE 00001447	Pinned specimen	en	AMNH	Townsendiella 2015	AMNH	PreservedSpecimen	yes - subset of total Darwin Core format	AMNH_BEE 00001447		USA	Arizona	Pima	Organ Pipe Cactus National Monument	32.0417	-112.875	WGS84	Townsendiella rufiventris	Animalia	Arthropoda	Insecta	Hymenoptera	Apidae	Townsendiella	NULL	rufiventris	NULL	NULL	Linsley, 1942
AMNH_BEE 00001448	Pinned specimen	en	AMNH	Townsendiella 2015	AMNH	PreservedSpecimen	yes - subset of total Darwin Core format	AMNH_BEE 00001448		USA	Arizona	Pima	Organ Pipe Cactus National Monument	32.0417	-112.875	WGS84	Townsendiella rufiventris	Animalia	Arthropoda	Insecta	Hymenoptera	Apidae	Townsendiella	NULL	rufiventris	NULL	NULL	Linsley, 1942
AMNH_BEE 00001449	Pinned specimen	en	AMNH	Townsendiella 2015	AMNH	PreservedSpecimen	yes - subset of total Darwin Core format	AMNH_BEE 00001449		USA	Arizona	Pima	Organ Pipe Cactus National Monument	32.0417	-112.875	WGS84	Townsendiella rufiventris	Animalia	Arthropoda	Insecta	Hymenoptera	Apidae	Townsendiella	NULL	rufiventris	NULL	NULL	Linsley, 1942
AMNH_BEE 00001450	Pinned specimen	en	AMNH	Townsendiella 2015	AMNH	PreservedSpecimen	yes - subset of total Darwin Core format	AMNH_BEE 00001450		USA	Arizona	Pima	Organ Pipe Cactus National Monument	32.0417	-112.875	WGS84	Townsendiella rufiventris	Animalia	Arthropoda	Insecta	Hymenoptera	Apidae	Townsendiella	NULL	rufiventris	NULL	NULL	Linsley, 1942
AMNH_BEE 00001451	Pinned specimen	en	AMNH	Townsendiella 2015	AMNH	PreservedSpecimen	yes - subset of total Darwin Core format	AMNH_BEE 00001451		USA	Arizona	Pima	Organ Pipe Cactus National Monument	32.0417	-112.875	WGS84	Townsendiella rufiventris	Animalia	Arthropoda	Insecta	Hymenoptera	Apidae	Townsendiella	NULL	rufiventris	NULL	NULL	Linsley, 1942
AMNH_BEE 00001452	Pinned specimen	en	AMNH	Townsendiella 2015	AMNH	PreservedSpecimen	yes - subset of total Darwin Core format	AMNH_BEE 00001452		USA	Arizona	Pima	Organ Pipe Cactus National Monument	32.0417	-112.875	WGS84	Townsendiella rufiventris	Animalia	Arthropoda	Insecta	Hymenoptera	Apidae	Townsendiella	NULL	rufiventris	NULL	NULL	Linsley, 1942
AMNH_BEE 00001453	Pinned specimen	en	AMNH	Townsendiella 2015	AMNH	PreservedSpecimen	yes - subset of total Darwin Core format	AMNH_BEE 00001453		USA	Arizona	Pima	Organ Pipe Cactus National Monument	32.0417	-112.875	WGS84	Townsendiella rufiventris	Animalia	Arthropoda	Insecta	Hymenoptera	Apidae	Townsendiella	NULL	rufiventris	NULL	NULL	Linsley, 1942
AMNH_BEE 00001454	Pinned specimen	en	AMNH	Townsendiella 2015	AMNH	PreservedSpecimen	yes - subset of total Darwin Core format	AMNH_BEE 00001454		USA	Arizona	Pima	Organ Pipe Cactus National Monument	32.0417	-112.875	WGS84	Townsendiella rufiventris	Animalia	Arthropoda	Insecta	Hymenoptera	Apidae	Townsendiella	NULL	rufiventris	NULL	NULL	Linsley, 1942
AMNH_BEE 00001455	Pinned specimen	en	AMNH	Townsendiella 2015	AMNH	PreservedSpecimen	yes - subset of total Darwin Core format	AMNH_BEE 00001455		USA	Arizona	Pima	Organ Pipe Cactus National Monument	32.0417	-112.875	WGS84	Townsendiella rufiventris	Animalia	Arthropoda	Insecta	Hymenoptera	Apidae	Townsendiella	NULL	rufiventris	NULL	NULL	Linsley, 1942
AMNH_BEE 00001456	Pinned specimen	en	AMNH	Townsendiella 2015	AMNH	PreservedSpecimen	yes - subset of total Darwin Core format	AMNH_BEE 00001456		USA	Arizona	Pima	Organ Pipe Cactus National Monument	32.0417	-112.875	WGS84	Townsendiella rufiventris	Animalia	Arthropoda	Insecta	Hymenoptera	Apidae	Townsendiella	NULL	rufiventris	NULL	NULL	Linsley, 1942
AMNH_BEE 00001457	Pinned specimen	en	AMNH	Townsendiella 2015	AMNH	PreservedSpecimen	yes - subset of total Darwin Core format	AMNH_BEE 00001457		USA	Arizona	Pima	Organ Pipe Cactus National Monument	32.0417	-112.875	WGS84	Townsendiella rufiventris	Animalia	Arthropoda	Insecta	Hymenoptera	Apidae	Townsendiella	NULL	rufiventris	NULL	NULL	Linsley, 1942
AMNH_BEE 00001458	Pinned specimen	en	AMNH	Townsendiella 2015	AMNH	PreservedSpecimen	yes - subset of total Darwin Core format	AMNH_BEE 00001458		USA	Arizona	Pima	Organ Pipe Cactus National Monument	32.0417	-112.875	WGS84	Townsendiella rufiventris	Animalia	Arthropoda	Insecta	Hymenoptera	Apidae	Townsendiella	NULL	rufiventris	NULL	NULL	Linsley, 1942
AMNH_BEE 00001459	Pinned specimen	en	AMNH	Townsendiella 2015	AMNH	PreservedSpecimen	yes - subset of total Darwin Core format	AMNH_BEE 00001459		USA	Arizona	Pima	Organ Pipe Cactus National Monument	32.0417	-112.875	WGS84	Townsendiella rufiventris	Animalia	Arthropoda	Insecta	Hymenoptera	Apidae	Townsendiella	NULL	rufiventris	NULL	NULL	Linsley, 1942
AMNH_BEE 00001460	Pinned specimen	en	AMNH	Townsendiella 2015	AMNH	PreservedSpecimen	yes - subset of total Darwin Core format	AMNH_BEE 00001460		USA	Arizona	Pima	Organ Pipe Cactus National Monument	32.0417	-112.875	WGS84	Townsendiella rufiventris	Animalia	Arthropoda	Insecta	Hymenoptera	Apidae	Townsendiella	NULL	rufiventris	NULL	NULL	Linsley, 1942
AMNH_BEE 00001461	Pinned specimen	en	AMNH	Townsendiella 2015	AMNH	PreservedSpecimen	yes - subset of total Darwin Core format	AMNH_BEE 00001461		USA	Arizona	Pima	Organ Pipe Cactus National Monument	32.0417	-112.875	WGS84	Townsendiella rufiventris	Animalia	Arthropoda	Insecta	Hymenoptera	Apidae	Townsendiella	NULL	rufiventris	NULL	NULL	Linsley, 1942
AMNH_BEE 00001462	Pinned specimen	en	AMNH	Townsendiella 2015	AMNH	PreservedSpecimen	yes - subset of total Darwin Core format	AMNH_BEE 00001462		USA	Arizona	Pima	Organ Pipe Cactus National Monument	32.0417	-112.875	WGS84	Townsendiella rufiventris	Animalia	Arthropoda	Insecta	Hymenoptera	Apidae	Townsendiella	NULL	rufiventris	NULL	NULL	Linsley, 1942
AMNH_BEE 00001463	Pinned specimen	en	AMNH	Townsendiella 2015	AMNH	PreservedSpecimen	yes - subset of total Darwin Core format	AMNH_BEE 00001463		USA	Arizona	Pima	Organ Pipe Cactus National Monument	32.0417	-112.875	WGS84	Townsendiella rufiventris	Animalia	Arthropoda	Insecta	Hymenoptera	Apidae	Townsendiella	NULL	rufiventris	NULL	NULL	Linsley, 1942
AMNH_BEE 00001464	Pinned specimen	en	AMNH	Townsendiella 2015	AMNH	PreservedSpecimen	yes - subset of total Darwin Core format	AMNH_BEE 00001464		USA	Arizona	Pima	Organ Pipe Cactus National Monument	32.0417	-112.875	WGS84	Townsendiella rufiventris	Animalia	Arthropoda	Insecta	Hymenoptera	Apidae	Townsendiella	NULL	rufiventris	NULL	NULL	Linsley, 1942
BBSL699932	Pinned specimen	en	BBSL	Townsendiella 2015	BBSL	PreservedSpecimen	yes - subset of total Darwin Core format	BBSL699932		USA	California	Los Angeles	Tanbark Flat	34.2039	-117.761	WGS84	Townsendiella californica	Animalia	Arthropoda	Insecta	Hymenoptera	Apidae	Townsendiella	NULL	californica	NULL	NULL	Michener, 1936
BBSL699933	Pinned specimen	en	BBSL	Townsendiella 2015	BBSL	PreservedSpecimen	yes - subset of total Darwin Core format	BBSL699933		USA	California	Los Angeles	Tanbark Flat	34.2039	-117.761	WGS84	Townsendiella californica	Animalia	Arthropoda	Insecta	Hymenoptera	Apidae	Townsendiella	NULL	californica	NULL	NULL	Michener, 1936
BBSL699934	Pinned specimen	en	BBSL	Townsendiella 2015	BBSL	PreservedSpecimen	yes - subset of total Darwin Core format	BBSL699934		USA	California	Los Angeles	Tanbark Flat	34.2039	-117.761	WGS84	Townsendiella californica	Animalia	Arthropoda	Insecta	Hymenoptera	Apidae	Townsendiella	NULL	californica	NULL	NULL	Michener, 1936
BBSL699935	Pinned specimen	en	BBSL	Townsendiella 2015	BBSL	PreservedSpecimen	yes - subset of total Darwin Core format	BBSL699935		USA	California	Los Angeles	Tanbark Flat	34.2039	-117.761	WGS84	Townsendiella californica	Animalia	Arthropoda	Insecta	Hymenoptera	Apidae	Townsendiella	NULL	californica	NULL	NULL	Michener, 1936
BBSL215131	Pinned specimen	en	BBSL	Townsendiella 2015	BBSL	PreservedSpecimen	yes - subset of total Darwin Core format	BBSL215131		USA	California	San Benito	Pinnacles Natl. Mon., North Chalone Peak	36.4533	-121.198	WGS84	Townsendiella ensifera	Animalia	Arthropoda	Insecta	Hymenoptera	Apidae	Townsendiella	NULL	ensifera	NULL	NULL	Orr, 2015
BBSL215816	Pinned specimen	en	BBSL	Townsendiella 2015	BBSL	PreservedSpecimen	yes - subset of total Darwin Core format	BBSL215816		USA	California	San Benito	Pinnacles Natl. Mon., Chalone Peak Trail	36.4631	-121.186	WGS84	Townsendiella ensifera	Animalia	Arthropoda	Insecta	Hymenoptera	Apidae	Townsendiella	NULL	ensifera	NULL	NULL	Orr, 2015
BBSL218376	Pinned specimen	en	BBSL	Townsendiella 2015	BBSL	PreservedSpecimen	yes - subset of total Darwin Core format	BBSL218376		USA	California	San Benito	Pinnacles Natl. Mon., Condor Gulch Trail	36.4837	-121.188	WGS84	Townsendiella ensifera	Animalia	Arthropoda	Insecta	Hymenoptera	Apidae	Townsendiella	NULL	ensifera	NULL	NULL	Orr, 2015
BBSL245728	Pinned specimen	en	BBSL	Townsendiella 2015	BBSL	PreservedSpecimen	yes - subset of total Darwin Core format	BBSL245728		USA	California	San Benito	Pinnacles Natl. Mon., North Wilderness Trail	36.5106	-121.185	WGS84	Townsendiella ensifera	Animalia	Arthropoda	Insecta	Hymenoptera	Apidae	Townsendiella	NULL	ensifera	NULL	NULL	Orr, 2015
BBSL245729	Pinned specimen	en	BBSL	Townsendiella 2015	BBSL	PreservedSpecimen	yes - subset of total Darwin Core format	BBSL245729		USA	California	San Benito	Pinnacles Natl. Mon., North Wilderness Trail	36.5106	-121.185	WGS84	Townsendiella ensifera	Animalia	Arthropoda	Insecta	Hymenoptera	Apidae	Townsendiella	NULL	ensifera	NULL	NULL	Orr, 2015
BBSL245737	Pinned specimen	en	BBSL	Townsendiella 2015	BBSL	PreservedSpecimen	yes - subset of total Darwin Core format	BBSL245737		USA	California	San Benito	Pinnacles Natl. Mon., North Wilderness Trail	36.5106	-121.185	WGS84	Townsendiella ensifera	Animalia	Arthropoda	Insecta	Hymenoptera	Apidae	Townsendiella	NULL	ensifera	NULL	NULL	Orr, 2015
BBSL245740	Pinned specimen	en	BBSL	Townsendiella 2015	BBSL	PreservedSpecimen	yes - subset of total Darwin Core format	BBSL245740		USA	California	San Benito	Pinnacles Natl. Mon., North Wilderness Trail	36.5106	-121.185	WGS84	Townsendiella ensifera	Animalia	Arthropoda	Insecta	Hymenoptera	Apidae	Townsendiella	NULL	ensifera	NULL	NULL	Orr, 2015
BBSL245759	Pinned specimen	en	BBSL	Townsendiella 2015	BBSL	PreservedSpecimen	yes - subset of total Darwin Core format	BBSL245759		USA	California	San Benito	Pinnacles Natl. Mon., North Wilderness Trail	36.5106	-121.185	WGS84	Townsendiella ensifera	Animalia	Arthropoda	Insecta	Hymenoptera	Apidae	Townsendiella	NULL	ensifera	NULL	NULL	Orr, 2015
BBSL258490	Pinned specimen	en	BBSL	Townsendiella 2015	BBSL	PreservedSpecimen	yes - subset of total Darwin Core format	BBSL258490		USA	California	San Benito	Pinnacles Natl. Mon., Bear Gulch Reservoir, W	36.4713	-121.19	WGS84	Townsendiella ensifera	Animalia	Arthropoda	Insecta	Hymenoptera	Apidae	Townsendiella	NULL	ensifera	NULL	NULL	Orr, 2015
BBSL258777	Pinned specimen	en	BBSL	Townsendiella 2015	BBSL	PreservedSpecimen	yes - subset of total Darwin Core format	BBSL258777		USA	California	San Benito	Pinnacles Natl. Mon., Bear Gulch Reservoir, W	36.4713	-121.19	WGS84	Townsendiella ensifera	Animalia	Arthropoda	Insecta	Hymenoptera	Apidae	Townsendiella	NULL	ensifera	NULL	NULL	Orr, 2015
BBSL259408	Pinned specimen	en	BBSL	Townsendiella 2015	BBSL	PreservedSpecimen	yes - subset of total Darwin Core format	BBSL259408		USA	California	San Benito	Pinnacles Natl. Mon., High Peaks Trail, E end	36.4813	-121.197	WGS84	Townsendiella ensifera	Animalia	Arthropoda	Insecta	Hymenoptera	Apidae	Townsendiella	NULL	ensifera	NULL	NULL	Orr, 2015
BBSL259415	Pinned specimen	en	BBSL	Townsendiella 2015	BBSL	PreservedSpecimen	yes - subset of total Darwin Core format	BBSL259415		USA	California	San Benito	Pinnacles Natl. Mon., High Peaks Trail, E end	36.4813	-121.197	WGS84	Townsendiella ensifera	Animalia	Arthropoda	Insecta	Hymenoptera	Apidae	Townsendiella	NULL	ensifera	NULL	NULL	Orr, 2015
BBSL259433	Pinned specimen	en	BBSL	Townsendiella 2015	BBSL	PreservedSpecimen	yes - subset of total Darwin Core format	BBSL259433		USA	California	San Benito	Pinnacles Natl. Mon., High Peaks Trail, E end	36.4813	-121.197	WGS84	Townsendiella ensifera	Animalia	Arthropoda	Insecta	Hymenoptera	Apidae	Townsendiella	NULL	ensifera	NULL	NULL	Orr, 2015
BBSL259453	Pinned specimen	en	BBSL	Townsendiella 2015	BBSL	PreservedSpecimen	yes - subset of total Darwin Core format	BBSL259453		USA	California	San Benito	Pinnacles Natl. Mon., High Peaks Trail, E end	36.4813	-121.197	WGS84	Townsendiella ensifera	Animalia	Arthropoda	Insecta	Hymenoptera	Apidae	Townsendiella	NULL	ensifera	NULL	NULL	Orr, 2015
BBSL259454	Pinned specimen	en	BBSL	Townsendiella 2015	BBSL	PreservedSpecimen	yes - subset of total Darwin Core format	BBSL259454		USA	California	San Benito	Pinnacles Natl. Mon., High Peaks Trail, E end	36.4813	-121.197	WGS84	Townsendiella ensifera	Animalia	Arthropoda	Insecta	Hymenoptera	Apidae	Townsendiella	NULL	ensifera	NULL	NULL	Orr, 2015
BBSL259456	Pinned specimen	en	BBSL	Townsendiella 2015	BBSL	PreservedSpecimen	yes - subset of total Darwin Core format	BBSL259456		USA	California	San Benito	Pinnacles Natl. Mon., High Peaks Trail, E end	36.4813	-121.197	WGS84	Townsendiella ensifera	Animalia	Arthropoda	Insecta	Hymenoptera	Apidae	Townsendiella	NULL	ensifera	NULL	NULL	Orr, 2015
BBSL259460	Pinned specimen	en	BBSL	Townsendiella 2015	BBSL	PreservedSpecimen	yes - subset of total Darwin Core format	BBSL259460		USA	California	San Benito	Pinnacles Natl. Mon., High Peaks Trail, E end	36.4813	-121.197	WGS84	Townsendiella ensifera	Animalia	Arthropoda	Insecta	Hymenoptera	Apidae	Townsendiella	NULL	ensifera	NULL	NULL	Orr, 2015
BBSL259468	Pinned specimen	en	BBSL	Townsendiella 2015	BBSL	PreservedSpecimen	yes - subset of total Darwin Core format	BBSL259468		USA	California	San Benito	Pinnacles Natl. Mon., High Peaks Trail, E end	36.4813	-121.197	WGS84	Townsendiella ensifera	Animalia	Arthropoda	Insecta	Hymenoptera	Apidae	Townsendiella	NULL	ensifera	NULL	NULL	Orr, 2015
BBSL259475	Pinned specimen	en	BBSL	Townsendiella 2015	BBSL	PreservedSpecimen	yes - subset of total Darwin Core format	BBSL259475		USA	California	San Benito	Pinnacles Natl. Mon., High Peaks Trail, E end	36.4813	-121.197	WGS84	Townsendiella ensifera	Animalia	Arthropoda	Insecta	Hymenoptera	Apidae	Townsendiella	NULL	ensifera	NULL	NULL	Orr, 2015
BBSL259479	Pinned specimen	en	BBSL	Townsendiella 2015	BBSL	PreservedSpecimen	yes - subset of total Darwin Core format	BBSL259479		USA	California	San Benito	Pinnacles Natl. Mon., High Peaks Trail, E end	36.4813	-121.197	WGS84	Townsendiella ensifera	Animalia	Arthropoda	Insecta	Hymenoptera	Apidae	Townsendiella	NULL	ensifera	NULL	NULL	Orr, 2015
BBSL263507	Pinned specimen	en	BBSL	Townsendiella 2015	BBSL	PreservedSpecimen	yes - subset of total Darwin Core format	BBSL263507		USA	California	San Benito	Pinnacles Natl. Mon., North Chalone Peak	36.4406	-121.179	WGS84	Townsendiella ensifera	Animalia	Arthropoda	Insecta	Hymenoptera	Apidae	Townsendiella	NULL	ensifera	NULL	NULL	Orr, 2015
BBSL266368	Pinned specimen	en	BBSL	Townsendiella 2015	BBSL	PreservedSpecimen	yes - subset of total Darwin Core format	BBSL266368		USA	California	San Benito	Pinnacles Natl. Mon., Balconies Cliffs Trail	36.4958	-121.204	WGS84	Townsendiella ensifera	Animalia	Arthropoda	Insecta	Hymenoptera	Apidae	Townsendiella	NULL	ensifera	NULL	NULL	Orr, 2015
BBSL268223	Pinned specimen	en	BBSL	Townsendiella 2015	BBSL	PreservedSpecimen	yes - subset of total Darwin Core format	BBSL268223		USA	California	San Benito	Pinnacles Natl. Mon., Chalone Peak Trail	36.4662	-121.185	WGS84	Townsendiella ensifera	Animalia	Arthropoda	Insecta	Hymenoptera	Apidae	Townsendiella	NULL	ensifera	NULL	NULL	Orr, 2015
BBSL268227	Pinned specimen	en	BBSL	Townsendiella 2015	BBSL	PreservedSpecimen	yes - subset of total Darwin Core format	BBSL268227		USA	California	San Benito	Pinnacles Natl. Mon., Chalone Peak Trail	36.4662	-121.185	WGS84	Townsendiella ensifera	Animalia	Arthropoda	Insecta	Hymenoptera	Apidae	Townsendiella	NULL	ensifera	NULL	NULL	Orr, 2015
BBSL268594	Pinned specimen	en	BBSL	Townsendiella 2015	BBSL	PreservedSpecimen	yes - subset of total Darwin Core format	BBSL268594		USA	California	San Benito	Pinnacles Natl. Mon., North Wilderness Trail	36.5213	-121.222	WGS84	Townsendiella ensifera	Animalia	Arthropoda	Insecta	Hymenoptera	Apidae	Townsendiella	NULL	ensifera	NULL	NULL	Orr, 2015
BBSL330026	Pinned specimen	en	BBSL	Townsendiella 2015	BBSL	PreservedSpecimen	yes - subset of total Darwin Core format	BBSL330026		USA	California	San Benito	Pinnacles Natl. Mon., Bear Gulch Reservoir, W	36.4715	-121.196	WGS84	Townsendiella ensifera	Animalia	Arthropoda	Insecta	Hymenoptera	Apidae	Townsendiella	NULL	ensifera	NULL	NULL	Orr, 2015
BBSL330264	Pinned specimen	en	BBSL	Townsendiella 2015	BBSL	PreservedSpecimen	yes - subset of total Darwin Core format	BBSL330264		USA	California	San Benito	Pinnacles Natl. Mon., E of Mount Defiance	36.4733	-121.151	WGS84	Townsendiella ensifera	Animalia	Arthropoda	Insecta	Hymenoptera	Apidae	Townsendiella	NULL	ensifera	NULL	NULL	Orr, 2015
BBSL330902	Pinned specimen	en	BBSL	Townsendiella 2015	BBSL	PreservedSpecimen	yes - subset of total Darwin Core format	BBSL330902		USA	California	San Benito	Pinnacles Natl. Mon., E of Mount Defiance	36.4706	-121.152	WGS84	Townsendiella ensifera	Animalia	Arthropoda	Insecta	Hymenoptera	Apidae	Townsendiella	NULL	ensifera	NULL	NULL	Orr, 2015
BBSL331567	Pinned specimen	en	BBSL	Townsendiella 2015	BBSL	PreservedSpecimen	yes - subset of total Darwin Core format	BBSL331567		USA	California	San Benito	Pinnacles Natl. Mon., E of Mount Defiance	36.4706	-121.152	WGS84	Townsendiella ensifera	Animalia	Arthropoda	Insecta	Hymenoptera	Apidae	Townsendiella	NULL	ensifera	NULL	NULL	Orr, 2015
BBSL331852	Pinned specimen	en	BBSL	Townsendiella 2015	BBSL	PreservedSpecimen	yes - subset of total Darwin Core format	BBSL331852		USA	California	San Benito	Pinnacles Natl. Mon., E of Mount Defiance	36.4706	-121.152	WGS84	Townsendiella ensifera	Animalia	Arthropoda	Insecta	Hymenoptera	Apidae	Townsendiella	NULL	ensifera	NULL	NULL	Orr, 2015
BBSL331869	Pinned specimen	en	BBSL	Townsendiella 2015	BBSL	PreservedSpecimen	yes - subset of total Darwin Core format	BBSL331869		USA	California	San Benito	Pinnacles Natl. Mon., E of Mount Defiance	36.4706	-121.152	WGS84	Townsendiella ensifera	Animalia	Arthropoda	Insecta	Hymenoptera	Apidae	Townsendiella	NULL	ensifera	NULL	NULL	Orr, 2015
BBSL331878	Pinned specimen	en	BBSL	Townsendiella 2015	BBSL	PreservedSpecimen	yes - subset of total Darwin Core format	BBSL331878		USA	California	San Benito	Pinnacles Natl. Mon., E of Mount Defiance	36.4706	-121.152	WGS84	Townsendiella ensifera	Animalia	Arthropoda	Insecta	Hymenoptera	Apidae	Townsendiella	NULL	ensifera	NULL	NULL	Orr, 2015
BBSL331886	Pinned specimen	en	BBSL	Townsendiella 2015	BBSL	PreservedSpecimen	yes - subset of total Darwin Core format	BBSL331886		USA	California	San Benito	Pinnacles Natl. Mon., E of Mount Defiance	36.4706	-121.152	WGS84	Townsendiella ensifera	Animalia	Arthropoda	Insecta	Hymenoptera	Apidae	Townsendiella	NULL	ensifera	NULL	NULL	Orr, 2015
BBSL331887	Pinned specimen	en	BBSL	Townsendiella 2015	BBSL	PreservedSpecimen	yes - subset of total Darwin Core format	BBSL331887		USA	California	San Benito	Pinnacles Natl. Mon., E of Mount Defiance	36.4706	-121.152	WGS84	Townsendiella ensifera	Animalia	Arthropoda	Insecta	Hymenoptera	Apidae	Townsendiella	NULL	ensifera	NULL	NULL	Orr, 2015
BBSL331891	Pinned specimen	en	BBSL	Townsendiella 2015	BBSL	PreservedSpecimen	yes - subset of total Darwin Core format	BBSL331891		USA	California	San Benito	Pinnacles Natl. Mon., E of Mount Defiance	36.4706	-121.152	WGS84	Townsendiella ensifera	Animalia	Arthropoda	Insecta	Hymenoptera	Apidae	Townsendiella	NULL	ensifera	NULL	NULL	Orr, 2015
BBSL331983	Pinned specimen	en	BBSL	Townsendiella 2015	BBSL	PreservedSpecimen	yes - subset of total Darwin Core format	BBSL331983		USA	California	San Benito	Pinnacles Natl. Mon., E of Mount Defiance	36.4733	-121.151	WGS84	Townsendiella ensifera	Animalia	Arthropoda	Insecta	Hymenoptera	Apidae	Townsendiella	NULL	ensifera	NULL	NULL	Orr, 2015
BBSL332126	Pinned specimen	en	BBSL	Townsendiella 2015	BBSL	PreservedSpecimen	yes - subset of total Darwin Core format	BBSL332126		USA	California	San Benito	Pinnacles Natl. Mon., E of Mount Defiance	36.4706	-121.152	WGS84	Townsendiella ensifera	Animalia	Arthropoda	Insecta	Hymenoptera	Apidae	Townsendiella	NULL	ensifera	NULL	NULL	Orr, 2015
BBSL332137	Pinned specimen	en	BBSL	Townsendiella 2015	BBSL	PreservedSpecimen	yes - subset of total Darwin Core format	BBSL332137		USA	California	San Benito	Pinnacles Natl. Mon., E of Mount Defiance	36.4706	-121.152	WGS84	Townsendiella ensifera	Animalia	Arthropoda	Insecta	Hymenoptera	Apidae	Townsendiella	NULL	ensifera	NULL	NULL	Orr, 2015
BBSL332139	Pinned specimen	en	BBSL	Townsendiella 2015	BBSL	PreservedSpecimen	yes - subset of total Darwin Core format	BBSL332139		USA	California	San Benito	Pinnacles Natl. Mon., E of Mount Defiance	36.4706	-121.152	WGS84	Townsendiella ensifera	Animalia	Arthropoda	Insecta	Hymenoptera	Apidae	Townsendiella	NULL	ensifera	NULL	NULL	Orr, 2015
BBSL332369	Pinned specimen	en	BBSL	Townsendiella 2015	BBSL	PreservedSpecimen	yes - subset of total Darwin Core format	BBSL332369		USA	California	San Benito	Pinnacles Natl. Mon., E of Mount Defiance	36.4733	-121.151	WGS84	Townsendiella ensifera	Animalia	Arthropoda	Insecta	Hymenoptera	Apidae	Townsendiella	NULL	ensifera	NULL	NULL	Orr, 2015
BBSL334158	Pinned specimen	en	BBSL	Townsendiella 2015	BBSL	PreservedSpecimen	yes - subset of total Darwin Core format	BBSL334158		USA	California	San Benito	Pinnacles Natl. Mon., E of Mount Defiance	36.4733	-121.151	WGS84	Townsendiella ensifera	Animalia	Arthropoda	Insecta	Hymenoptera	Apidae	Townsendiella	NULL	ensifera	NULL	NULL	Orr, 2015
BBSL334171	Pinned specimen	en	BBSL	Townsendiella 2015	BBSL	PreservedSpecimen	yes - subset of total Darwin Core format	BBSL334171		USA	California	San Benito	Pinnacles Natl. Mon., E of Mount Defiance	36.4733	-121.151	WGS84	Townsendiella ensifera	Animalia	Arthropoda	Insecta	Hymenoptera	Apidae	Townsendiella	NULL	ensifera	NULL	NULL	Orr, 2015
PINN65822	Pinned specimen	en	BBSL	Townsendiella 2015	BBSL	PreservedSpecimen	yes - subset of total Darwin Core format	PINN65822		USA	California	San Benito	Scout Peak, 2.6km WbyS	36.4747	-121.227	WGS84	Townsendiella ensifera	Animalia	Arthropoda	Insecta	Hymenoptera	Apidae	Townsendiella	NULL	ensifera	NULL	NULL	Orr, 2015
PINN67364	Pinned specimen	en	BBSL	Townsendiella 2015	BBSL	PreservedSpecimen	yes - subset of total Darwin Core format	PINN67364		USA	California	San Benito	Scout Peak, 2.0km NWbyN	36.4949	-121.211	WGS84	Townsendiella ensifera	Animalia	Arthropoda	Insecta	Hymenoptera	Apidae	Townsendiella	NULL	ensifera	NULL	NULL	Orr, 2015
PINN80731	Pinned specimen	en	BBSL	Townsendiella 2015	BBSL	PreservedSpecimen	yes - subset of total Darwin Core format	PINN80731		USA	California	San Benito	Chaparral Campground	36.4949	-121.146	WGS84	Townsendiella ensifera	Animalia	Arthropoda	Insecta	Hymenoptera	Apidae	Townsendiella	NULL	ensifera	NULL	NULL	Orr, 2015
PINN80976	Pinned specimen	en	BBSL	Townsendiella 2015	BBSL	PreservedSpecimen	yes - subset of total Darwin Core format	PINN80976		USA	California	San Benito	Chaparral Campground	36.4949	-121.146	WGS84	Townsendiella ensifera	Animalia	Arthropoda	Insecta	Hymenoptera	Apidae	Townsendiella	NULL	ensifera	NULL	NULL	Orr, 2015
72489	Pinned specimen	en	BBSL	Townsendiella 2015	BBSL	PreservedSpecimen	yes - subset of total Darwin Core format	72489		USA	California	Inyo	Mesquite Spring, 1.5 mi S	36.94	-117.36	WGS84	Townsendiella pulchra	Animalia	Arthropoda	Insecta	Hymenoptera	Apidae	Townsendiella	NULL	pulchra	NULL	NULL	Crawford, 1916
112056	Pinned specimen	en	BBSL	Townsendiella 2015	BBSL	PreservedSpecimen	yes - subset of total Darwin Core format	112056		USA	California	San Bernardino	Lanfair Valley	35.1269	-115.183	WGS84	Townsendiella pulchra	Animalia	Arthropoda	Insecta	Hymenoptera	Apidae	Townsendiella	NULL	pulchra	NULL	NULL	Crawford, 1916
112057	Pinned specimen	en	BBSL	Townsendiella 2015	BBSL	PreservedSpecimen	yes - subset of total Darwin Core format	112057		USA	California	San Bernardino	Cottonwood Wash	34.9045	-115.7	WGS84	Townsendiella pulchra	Animalia	Arthropoda	Insecta	Hymenoptera	Apidae	Townsendiella	NULL	pulchra	NULL	NULL	Crawford, 1916
112058	Pinned specimen	en	BBSL	Townsendiella 2015	BBSL	PreservedSpecimen	yes - subset of total Darwin Core format	112058		USA	California	San Bernardino	Old Dad Mountain	35.1	-115.86	WGS84	Townsendiella pulchra	Animalia	Arthropoda	Insecta	Hymenoptera	Apidae	Townsendiella	NULL	pulchra	NULL	NULL	Crawford, 1916
112059	Pinned specimen	en	BBSL	Townsendiella 2015	BBSL	PreservedSpecimen	yes - subset of total Darwin Core format	112059		USA	California	San Bernardino	Old Dad Mountain	35.1	-115.86	WGS84	Townsendiella pulchra	Animalia	Arthropoda	Insecta	Hymenoptera	Apidae	Townsendiella	NULL	pulchra	NULL	NULL	Crawford, 1916
112088	Pinned specimen	en	BBSL	Townsendiella 2015	BBSL	PreservedSpecimen	yes - subset of total Darwin Core format	112088		USA	California	San Bernardino	Granite Mountains	34.7802	-115.635	WGS84	Townsendiella pulchra	Animalia	Arthropoda	Insecta	Hymenoptera	Apidae	Townsendiella	NULL	pulchra	NULL	NULL	Crawford, 1916
112089	Pinned specimen	en	BBSL	Townsendiella 2015	BBSL	PreservedSpecimen	yes - subset of total Darwin Core format	112089		USA	California	San Bernardino	Granite Pass, 3.1 mi NNW	34.84	-115.62	WGS84	Townsendiella pulchra	Animalia	Arthropoda	Insecta	Hymenoptera	Apidae	Townsendiella	NULL	pulchra	NULL	NULL	Crawford, 1916
112090	Pinned specimen	en	BBSL	Townsendiella 2015	BBSL	PreservedSpecimen	yes - subset of total Darwin Core format	112090		USA	California	San Bernardino	Granite Pass, 5.8 mi NNW	34.8878	-115.653	WGS84	Townsendiella pulchra	Animalia	Arthropoda	Insecta	Hymenoptera	Apidae	Townsendiella	NULL	pulchra	NULL	NULL	Crawford, 1916
112091	Pinned specimen	en	BBSL	Townsendiella 2015	BBSL	PreservedSpecimen	yes - subset of total Darwin Core format	112091		USA	California	San Bernardino	Cottonwood Wash	34.8036	-115.699	WGS84	Townsendiella pulchra	Animalia	Arthropoda	Insecta	Hymenoptera	Apidae	Townsendiella	NULL	pulchra	NULL	NULL	Crawford, 1916
112092	Pinned specimen	en	BBSL	Townsendiella 2015	BBSL	PreservedSpecimen	yes - subset of total Darwin Core format	112092		USA	California	San Bernardino	Cottonwood Wash	34.8036	-115.699	WGS84	Townsendiella pulchra	Animalia	Arthropoda	Insecta	Hymenoptera	Apidae	Townsendiella	NULL	pulchra	NULL	NULL	Crawford, 1916
112093	Pinned specimen	en	BBSL	Townsendiella 2015	BBSL	PreservedSpecimen	yes - subset of total Darwin Core format	112093		USA	California	San Bernardino	Cottonwood Wash	34.8036	-115.699	WGS84	Townsendiella pulchra	Animalia	Arthropoda	Insecta	Hymenoptera	Apidae	Townsendiella	NULL	pulchra	NULL	NULL	Crawford, 1916
112094	Pinned specimen	en	BBSL	Townsendiella 2015	BBSL	PreservedSpecimen	yes - subset of total Darwin Core format	112094		USA	California	San Bernardino	Cottonwood Wash	34.8036	-115.699	WGS84	Townsendiella pulchra	Animalia	Arthropoda	Insecta	Hymenoptera	Apidae	Townsendiella	NULL	pulchra	NULL	NULL	Crawford, 1916
112095	Pinned specimen	en	BBSL	Townsendiella 2015	BBSL	PreservedSpecimen	yes - subset of total Darwin Core format	112095		USA	California	San Bernardino	Cottonwood Wash	34.8036	-115.699	WGS84	Townsendiella pulchra	Animalia	Arthropoda	Insecta	Hymenoptera	Apidae	Townsendiella	NULL	pulchra	NULL	NULL	Crawford, 1916
BBSL209485	Pinned specimen	en	BBSL	Townsendiella 2015	BBSL	PreservedSpecimen	yes - subset of total Darwin Core format	BBSL209485		USA	Arizona	Mohave	Kingman, 18 mi SE	35.1686	-113.761	WGS84	Townsendiella pulchra	Animalia	Arthropoda	Insecta	Hymenoptera	Apidae	Townsendiella	NULL	pulchra	NULL	NULL	Crawford, 1916
BBSL209486	Pinned specimen	en	BBSL	Townsendiella 2015	BBSL	PreservedSpecimen	yes - subset of total Darwin Core format	BBSL209486		USA	Arizona	Mohave	Kingman, 28 mi N	35.5555	-114.097	WGS84	Townsendiella pulchra	Animalia	Arthropoda	Insecta	Hymenoptera	Apidae	Townsendiella	NULL	pulchra	NULL	NULL	Crawford, 1916
BBSL209487	Pinned specimen	en	BBSL	Townsendiella 2015	BBSL	PreservedSpecimen	yes - subset of total Darwin Core format	BBSL209487		USA	Nevada	Clark	Grand Gulch Road, 22 air mi S Mesquite	36.4065	-114.125	WGS84	Townsendiella pulchra	Animalia	Arthropoda	Insecta	Hymenoptera	Apidae	Townsendiella	NULL	pulchra	NULL	NULL	Crawford, 1916
BBSL209489	Pinned specimen	en	BBSL	Townsendiella 2015	BBSL	PreservedSpecimen	yes - subset of total Darwin Core format	BBSL209489		USA	Nevada	Lyon	Wilson Canyon	38.8243	-119.201	WGS84	Townsendiella pulchra	Animalia	Arthropoda	Insecta	Hymenoptera	Apidae	Townsendiella	NULL	pulchra	NULL	NULL	Crawford, 1916
BBSL209490	Pinned specimen	en	BBSL	Townsendiella 2015	BBSL	PreservedSpecimen	yes - subset of total Darwin Core format	BBSL209490		USA	California	Riverside	Blythe, 18 mi W	33.5642	-114.563	WGS84	Townsendiella pulchra	Animalia	Arthropoda	Insecta	Hymenoptera	Apidae	Townsendiella	NULL	pulchra	NULL	NULL	Crawford, 1916
BBSL209491	Pinned specimen	en	BBSL	Townsendiella 2015	BBSL	PreservedSpecimen	yes - subset of total Darwin Core format	BBSL209491		USA	California	San Diego	Borrego Valley	33.2576	-116.375	WGS84	Townsendiella pulchra	Animalia	Arthropoda	Insecta	Hymenoptera	Apidae	Townsendiella	NULL	pulchra	NULL	NULL	Crawford, 1916
BBSL209492	Pinned specimen	en	BBSL	Townsendiella 2015	BBSL	PreservedSpecimen	yes - subset of total Darwin Core format	BBSL209492		USA	California	Riverside	Mecca	33.572	-116.073	WGS84	Townsendiella pulchra	Animalia	Arthropoda	Insecta	Hymenoptera	Apidae	Townsendiella	NULL	pulchra	NULL	NULL	Crawford, 1916
BBSL209493	Pinned specimen	en	BBSL	Townsendiella 2015	BBSL	PreservedSpecimen	yes - subset of total Darwin Core format	BBSL209493		USA	California	San Diego	Borrego Valley	33.2576	-116.375	WGS84	Townsendiella pulchra	Animalia	Arthropoda	Insecta	Hymenoptera	Apidae	Townsendiella	NULL	pulchra	NULL	NULL	Crawford, 1916
BBSL209494	Pinned specimen	en	BBSL	Townsendiella 2015	BBSL	PreservedSpecimen	yes - subset of total Darwin Core format	BBSL209494		USA	Arizona	Pima	Marana	32.45	-111.2	WGS84	Townsendiella pulchra	Animalia	Arthropoda	Insecta	Hymenoptera	Apidae	Townsendiella	NULL	pulchra	NULL	NULL	Crawford, 1916
BBSL209495	Pinned specimen	en	BBSL	Townsendiella 2015	BBSL	PreservedSpecimen	yes - subset of total Darwin Core format	BBSL209495		USA	Nevada	Nye	Ash Meadows, 3 mi W	36.3387	-116.277	WGS84	Townsendiella pulchra	Animalia	Arthropoda	Insecta	Hymenoptera	Apidae	Townsendiella	NULL	pulchra	NULL	NULL	Crawford, 1916
BBSL209496	Pinned specimen	en	BBSL	Townsendiella 2015	BBSL	PreservedSpecimen	yes - subset of total Darwin Core format	BBSL209496		USA	Nevada	Clark	Grand Gulch Road, 22 air mi S Mesquite	36.4065	-114.125	WGS84	Townsendiella pulchra	Animalia	Arthropoda	Insecta	Hymenoptera	Apidae	Townsendiella	NULL	pulchra	NULL	NULL	Crawford, 1916
BBSL209497	Pinned specimen	en	BBSL	Townsendiella 2015	BBSL	PreservedSpecimen	yes - subset of total Darwin Core format	BBSL209497		USA	Nevada	Clark	Saint Thomas Gap, 11 km N	36.4931	-114.159	WGS84	Townsendiella pulchra	Animalia	Arthropoda	Insecta	Hymenoptera	Apidae	Townsendiella	NULL	pulchra	NULL	NULL	Crawford, 1916
BBSL266244	Pinned specimen	en	BBSL	Townsendiella 2015	BBSL	PreservedSpecimen	yes - subset of total Darwin Core format	BBSL266244		USA	Nevada	Clark	Hidden Valley	35.8053	-115.205	WGS84	Townsendiella pulchra	Animalia	Arthropoda	Insecta	Hymenoptera	Apidae	Townsendiella	NULL	pulchra	NULL	NULL	Crawford, 1916
BBSL271390	Pinned specimen	en	BBSL	Townsendiella 2015	BBSL	PreservedSpecimen	yes - subset of total Darwin Core format	BBSL271390		USA	Nevada	Clark	Whitney Pocket	36.4553	-114.152	WGS84	Townsendiella pulchra	Animalia	Arthropoda	Insecta	Hymenoptera	Apidae	Townsendiella	NULL	pulchra	NULL	NULL	Crawford, 1916
BBSL271401	Pinned specimen	en	BBSL	Townsendiella 2015	BBSL	PreservedSpecimen	yes - subset of total Darwin Core format	BBSL271401		USA	Nevada	Clark	Beehive Rock, W, West Valley of Fire State Park entrance	36.4091	-114.549	WGS84	Townsendiella pulchra	Animalia	Arthropoda	Insecta	Hymenoptera	Apidae	Townsendiella	NULL	pulchra	NULL	NULL	Crawford, 1916
BBSL273418	Pinned specimen	en	BBSL	Townsendiella 2015	BBSL	PreservedSpecimen	yes - subset of total Darwin Core format	BBSL273418		USA	Nevada	Clark	Corn Creek Springs	36.4407	-115.363	WGS84	Townsendiella pulchra	Animalia	Arthropoda	Insecta	Hymenoptera	Apidae	Townsendiella	NULL	pulchra	NULL	NULL	Crawford, 1916
BBSL273419	Pinned specimen	en	BBSL	Townsendiella 2015	BBSL	PreservedSpecimen	yes - subset of total Darwin Core format	BBSL273419		USA	Nevada	Clark	Whitney Pocket	36.5288	-114.156	WGS84	Townsendiella pulchra	Animalia	Arthropoda	Insecta	Hymenoptera	Apidae	Townsendiella	NULL	pulchra	NULL	NULL	Crawford, 1916
BBSL283174	Pinned specimen	en	BBSL	Townsendiella 2015	BBSL	PreservedSpecimen	yes - subset of total Darwin Core format	BBSL283174		USA	Nevada	Clark	Whitney Pocket	36.4553	-114.152	WGS84	Townsendiella pulchra	Animalia	Arthropoda	Insecta	Hymenoptera	Apidae	Townsendiella	NULL	pulchra	NULL	NULL	Crawford, 1916
BBSL283175	Pinned specimen	en	BBSL	Townsendiella 2015	BBSL	PreservedSpecimen	yes - subset of total Darwin Core format	BBSL283175		USA	Nevada	Clark	Whitney Pocket	36.4553	-114.152	WGS84	Townsendiella pulchra	Animalia	Arthropoda	Insecta	Hymenoptera	Apidae	Townsendiella	NULL	pulchra	NULL	NULL	Crawford, 1916
BBSL283176	Pinned specimen	en	BBSL	Townsendiella 2015	BBSL	PreservedSpecimen	yes - subset of total Darwin Core format	BBSL283176		USA	Nevada	Clark	Whitney Pocket	36.4553	-114.152	WGS84	Townsendiella pulchra	Animalia	Arthropoda	Insecta	Hymenoptera	Apidae	Townsendiella	NULL	pulchra	NULL	NULL	Crawford, 1916
BBSL283178	Pinned specimen	en	BBSL	Townsendiella 2015	BBSL	PreservedSpecimen	yes - subset of total Darwin Core format	BBSL283178		USA	Nevada	Clark	Whitney Pocket	36.4553	-114.152	WGS84	Townsendiella pulchra	Animalia	Arthropoda	Insecta	Hymenoptera	Apidae	Townsendiella	NULL	pulchra	NULL	NULL	Crawford, 1916
BBSL283179	Pinned specimen	en	BBSL	Townsendiella 2015	BBSL	PreservedSpecimen	yes - subset of total Darwin Core format	BBSL283179		USA	Nevada	Clark	Whitney Pocket	36.4553	-114.152	WGS84	Townsendiella pulchra	Animalia	Arthropoda	Insecta	Hymenoptera	Apidae	Townsendiella	NULL	pulchra	NULL	NULL	Crawford, 1916
BBSL283180	Pinned specimen	en	BBSL	Townsendiella 2015	BBSL	PreservedSpecimen	yes - subset of total Darwin Core format	BBSL283180		USA	Nevada	Clark	Whitney Pocket	36.4553	-114.152	WGS84	Townsendiella pulchra	Animalia	Arthropoda	Insecta	Hymenoptera	Apidae	Townsendiella	NULL	pulchra	NULL	NULL	Crawford, 1916
BBSL295696	Pinned specimen	en	BBSL	Townsendiella 2015	BBSL	PreservedSpecimen	yes - subset of total Darwin Core format	BBSL295696		USA	Nevada	Clark	McClanahon Spring, NW	35.697	-115.188	WGS84	Townsendiella pulchra	Animalia	Arthropoda	Insecta	Hymenoptera	Apidae	Townsendiella	NULL	pulchra	NULL	NULL	Crawford, 1916
BBSL340294	Pinned specimen	en	BBSL	Townsendiella 2015	BBSL	PreservedSpecimen	yes - subset of total Darwin Core format	BBSL340294		USA	California	Inyo	Panamint Dunes, E margin	36.4602	-117.445	WGS84	Townsendiella pulchra	Animalia	Arthropoda	Insecta	Hymenoptera	Apidae	Townsendiella	NULL	pulchra	NULL	NULL	Crawford, 1916
BBSL343296	Pinned specimen	en	BBSL	Townsendiella 2015	BBSL	PreservedSpecimen	yes - subset of total Darwin Core format	BBSL343296		USA	California	Inyo	Eureka Dunes, S end	37.0633	-117.668	WGS84	Townsendiella pulchra	Animalia	Arthropoda	Insecta	Hymenoptera	Apidae	Townsendiella	NULL	pulchra	NULL	NULL	Crawford, 1916
BBSL349572	Pinned specimen	en	BBSL	Townsendiella 2015	BBSL	PreservedSpecimen	yes - subset of total Darwin Core format	BBSL349572		USA	California	Inyo	Eureka Valley, Big Pine Road	37.2817	-117.876	WGS84	Townsendiella pulchra	Animalia	Arthropoda	Insecta	Hymenoptera	Apidae	Townsendiella	NULL	pulchra	NULL	NULL	Crawford, 1916
BBSL349670	Pinned specimen	en	BBSL	Townsendiella 2015	BBSL	PreservedSpecimen	yes - subset of total Darwin Core format	BBSL349670		USA	California	Inyo	Marble Canyon Dunes, S-most unit	37.1181	-117.831	WGS84	Townsendiella pulchra	Animalia	Arthropoda	Insecta	Hymenoptera	Apidae	Townsendiella	NULL	pulchra	NULL	NULL	Crawford, 1916
BBSL538651	Pinned specimen	en	BBSL	Townsendiella 2015	BBSL	PreservedSpecimen	yes - subset of total Darwin Core format	BBSL538651		USA	Nevada	Clark	St. Thomas Gap, 0.4 mi E	36.4084	-114.094	WGS84	Townsendiella pulchra	Animalia	Arthropoda	Insecta	Hymenoptera	Apidae	Townsendiella	NULL	pulchra	NULL	NULL	Crawford, 1916
BBSL687080	Pinned specimen	en	BBSL	Townsendiella 2015	BBSL	PreservedSpecimen	yes - subset of total Darwin Core format	BBSL687080		USA	Nevada	Clark	0.3 mi W Yucca Gap	36.4456	-115.269	WGS84	Townsendiella pulchra	Animalia	Arthropoda	Insecta	Hymenoptera	Apidae	Townsendiella	NULL	pulchra	NULL	NULL	Crawford, 1916
BBSL690304	Pinned specimen	en	BBSL	Townsendiella 2015	BBSL	PreservedSpecimen	yes - subset of total Darwin Core format	BBSL690304		USA	Arizona	Cochise	Portal, 12 mi N	32.0502	-109.183	WGS84	Townsendiella pulchra	Animalia	Arthropoda	Insecta	Hymenoptera	Apidae	Townsendiella	NULL	pulchra	NULL	NULL	Crawford, 1916
BBSL690306	Pinned specimen	en	BBSL	Townsendiella 2015	BBSL	PreservedSpecimen	yes - subset of total Darwin Core format	BBSL690306		USA	Arizona	Cochise	Portal, 12 mi N	32.0502	-109.183	WGS84	Townsendiella pulchra	Animalia	Arthropoda	Insecta	Hymenoptera	Apidae	Townsendiella	NULL	pulchra	NULL	NULL	Crawford, 1916
BBSL842264	Pinned specimen	en	BBSL	Townsendiella 2015	BBSL	PreservedSpecimen	yes - subset of total Darwin Core format	BBSL842264		USA	California	Inyo	Eureka Valley	37.111	-117.708	WGS84	Townsendiella pulchra	Animalia	Arthropoda	Insecta	Hymenoptera	Apidae	Townsendiella	NULL	pulchra	NULL	NULL	Crawford, 1916
BBSL842265	Pinned specimen	en	BBSL	Townsendiella 2015	BBSL	PreservedSpecimen	yes - subset of total Darwin Core format	BBSL842265		USA	California	Inyo	Eureka Valley	37.111	-117.708	WGS84	Townsendiella pulchra	Animalia	Arthropoda	Insecta	Hymenoptera	Apidae	Townsendiella	NULL	pulchra	NULL	NULL	Crawford, 1916
BBSL877360	Pinned specimen	en	BBSL	Townsendiella 2015	BBSL	PreservedSpecimen	yes - subset of total Darwin Core format	BBSL877360		USA	Utah	Washington	Lytle Ranch, East of research facility; West of mountains	37.1184	-113.967	WGS84	Townsendiella pulchra	Animalia	Arthropoda	Insecta	Hymenoptera	Apidae	Townsendiella	NULL	pulchra	NULL	NULL	Crawford, 1916
ZION26784	Pinned specimen	en	BBSL	Townsendiella 2015	BBSL	PreservedSpecimen	yes - subset of total Darwin Core format	ZION26784		USA	Utah	Washington	1.1 mi N Rockville	37.1773	-113.037	WGS84	Townsendiella pulchra	Animalia	Arthropoda	Insecta	Hymenoptera	Apidae	Townsendiella	NULL	pulchra	NULL	NULL	Crawford, 1916
102965	Pinned specimen	en	BBSL	Townsendiella 2015	BBSL	PreservedSpecimen	yes - subset of total Darwin Core format	102965		USA	California	Inyo	Saline Valley	36.56	-117.6	WGS84	Townsendiella rufiventris	Animalia	Arthropoda	Insecta	Hymenoptera	Apidae	Townsendiella	NULL	rufiventris	NULL	NULL	Linsley, 1942
112060	Pinned specimen	en	BBSL	Townsendiella 2015	BBSL	PreservedSpecimen	yes - subset of total Darwin Core format	112060		USA	California	San Bernardino	Mid Hills, 9 mi SSE Cima	35.1259	-115.417	WGS84	Townsendiella rufiventris	Animalia	Arthropoda	Insecta	Hymenoptera	Apidae	Townsendiella	NULL	rufiventris	NULL	NULL	Linsley, 1942
112061	Pinned specimen	en	BBSL	Townsendiella 2015	BBSL	PreservedSpecimen	yes - subset of total Darwin Core format	112061		USA	California	San Bernardino	Mid Hills, 9 mi SSE Cima	35.1259	-115.417	WGS84	Townsendiella rufiventris	Animalia	Arthropoda	Insecta	Hymenoptera	Apidae	Townsendiella	NULL	rufiventris	NULL	NULL	Linsley, 1942
112062	Pinned specimen	en	BBSL	Townsendiella 2015	BBSL	PreservedSpecimen	yes - subset of total Darwin Core format	112062		USA	California	San Bernardino	Mid Hills, 9 mi SSE Cima	35.1259	-115.417	WGS84	Townsendiella rufiventris	Animalia	Arthropoda	Insecta	Hymenoptera	Apidae	Townsendiella	NULL	rufiventris	NULL	NULL	Linsley, 1942
112063	Pinned specimen	en	BBSL	Townsendiella 2015	BBSL	PreservedSpecimen	yes - subset of total Darwin Core format	112063		USA	California	San Bernardino	Mid Hills, 9 mi SSE Cima	35.1259	-115.417	WGS84	Townsendiella rufiventris	Animalia	Arthropoda	Insecta	Hymenoptera	Apidae	Townsendiella	NULL	rufiventris	NULL	NULL	Linsley, 1942
112064	Pinned specimen	en	BBSL	Townsendiella 2015	BBSL	PreservedSpecimen	yes - subset of total Darwin Core format	112064		USA	California	San Bernardino	Mid Hills, 9 mi SSE Cima	35.1259	-115.417	WGS84	Townsendiella rufiventris	Animalia	Arthropoda	Insecta	Hymenoptera	Apidae	Townsendiella	NULL	rufiventris	NULL	NULL	Linsley, 1942
112065	Pinned specimen	en	BBSL	Townsendiella 2015	BBSL	PreservedSpecimen	yes - subset of total Darwin Core format	112065		USA	California	San Bernardino	Kelso Dunes	34.9681	-115.644	WGS84	Townsendiella rufiventris	Animalia	Arthropoda	Insecta	Hymenoptera	Apidae	Townsendiella	NULL	rufiventris	NULL	NULL	Linsley, 1942
112066	Pinned specimen	en	BBSL	Townsendiella 2015	BBSL	PreservedSpecimen	yes - subset of total Darwin Core format	112066		USA	California	San Bernardino	Black Canyon	35.1249	-115.393	WGS84	Townsendiella rufiventris	Animalia	Arthropoda	Insecta	Hymenoptera	Apidae	Townsendiella	NULL	rufiventris	NULL	NULL	Linsley, 1942
112067	Pinned specimen	en	BBSL	Townsendiella 2015	BBSL	PreservedSpecimen	yes - subset of total Darwin Core format	112067		USA	California	San Bernardino	Mid Hills, Live Oak Spring	35.1975	-115.429	WGS84	Townsendiella rufiventris	Animalia	Arthropoda	Insecta	Hymenoptera	Apidae	Townsendiella	NULL	rufiventris	NULL	NULL	Linsley, 1942
112068	Pinned specimen	en	BBSL	Townsendiella 2015	BBSL	PreservedSpecimen	yes - subset of total Darwin Core format	112068		USA	California	San Bernardino	Mid Hills, Live Oak Spring	35.1975	-115.429	WGS84	Townsendiella rufiventris	Animalia	Arthropoda	Insecta	Hymenoptera	Apidae	Townsendiella	NULL	rufiventris	NULL	NULL	Linsley, 1942
112069	Pinned specimen	en	BBSL	Townsendiella 2015	BBSL	PreservedSpecimen	yes - subset of total Darwin Core format	112069		USA	California	San Bernardino	Mid Hills, 9 mi SSE Cima	35.1259	-115.417	WGS84	Townsendiella rufiventris	Animalia	Arthropoda	Insecta	Hymenoptera	Apidae	Townsendiella	NULL	rufiventris	NULL	NULL	Linsley, 1942
112070	Pinned specimen	en	BBSL	Townsendiella 2015	BBSL	PreservedSpecimen	yes - subset of total Darwin Core format	112070		USA	California	San Bernardino	Mid Hills, 9 mi SSE Cima	35.1259	-115.417	WGS84	Townsendiella rufiventris	Animalia	Arthropoda	Insecta	Hymenoptera	Apidae	Townsendiella	NULL	rufiventris	NULL	NULL	Linsley, 1942
112071	Pinned specimen	en	BBSL	Townsendiella 2015	BBSL	PreservedSpecimen	yes - subset of total Darwin Core format	112071		USA	California	San Bernardino	Mid Hills, 9 mi SSE Cima	35.1259	-115.417	WGS84	Townsendiella rufiventris	Animalia	Arthropoda	Insecta	Hymenoptera	Apidae	Townsendiella	NULL	rufiventris	NULL	NULL	Linsley, 1942
112072	Pinned specimen	en	BBSL	Townsendiella 2015	BBSL	PreservedSpecimen	yes - subset of total Darwin Core format	112072		USA	California	San Bernardino	Mid Hills, 9 mi SSE Cima	35.1259	-115.417	WGS84	Townsendiella rufiventris	Animalia	Arthropoda	Insecta	Hymenoptera	Apidae	Townsendiella	NULL	rufiventris	NULL	NULL	Linsley, 1942
112073	Pinned specimen	en	BBSL	Townsendiella 2015	BBSL	PreservedSpecimen	yes - subset of total Darwin Core format	112073		USA	California	San Bernardino	Mid Hills, 9 mi SSE Cima	35.1259	-115.417	WGS84	Townsendiella rufiventris	Animalia	Arthropoda	Insecta	Hymenoptera	Apidae	Townsendiella	NULL	rufiventris	NULL	NULL	Linsley, 1942
112074	Pinned specimen	en	BBSL	Townsendiella 2015	BBSL	PreservedSpecimen	yes - subset of total Darwin Core format	112074		USA	California	San Bernardino	Watson Wash, New York Mtns., S	35.1584	-115.328	WGS84	Townsendiella rufiventris	Animalia	Arthropoda	Insecta	Hymenoptera	Apidae	Townsendiella	NULL	rufiventris	NULL	NULL	Linsley, 1942
112075	Pinned specimen	en	BBSL	Townsendiella 2015	BBSL	PreservedSpecimen	yes - subset of total Darwin Core format	112075		USA	California	San Bernardino	Kelso Dunes	34.9681	-115.644	WGS84	Townsendiella rufiventris	Animalia	Arthropoda	Insecta	Hymenoptera	Apidae	Townsendiella	NULL	rufiventris	NULL	NULL	Linsley, 1942
112076	Pinned specimen	en	BBSL	Townsendiella 2015	BBSL	PreservedSpecimen	yes - subset of total Darwin Core format	112076		USA	California	San Bernardino	Winston Wash	34.983	-115.702	WGS84	Townsendiella rufiventris	Animalia	Arthropoda	Insecta	Hymenoptera	Apidae	Townsendiella	NULL	rufiventris	NULL	NULL	Linsley, 1942
112077	Pinned specimen	en	BBSL	Townsendiella 2015	BBSL	PreservedSpecimen	yes - subset of total Darwin Core format	112077		USA	California	San Bernardino	Black Canyon	35.1249	-115.393	WGS84	Townsendiella rufiventris	Animalia	Arthropoda	Insecta	Hymenoptera	Apidae	Townsendiella	NULL	rufiventris	NULL	NULL	Linsley, 1942
112078	Pinned specimen	en	BBSL	Townsendiella 2015	BBSL	PreservedSpecimen	yes - subset of total Darwin Core format	112078		USA	California	San Bernardino	Black Canyon	35.1249	-115.393	WGS84	Townsendiella rufiventris	Animalia	Arthropoda	Insecta	Hymenoptera	Apidae	Townsendiella	NULL	rufiventris	NULL	NULL	Linsley, 1942
112079	Pinned specimen	en	BBSL	Townsendiella 2015	BBSL	PreservedSpecimen	yes - subset of total Darwin Core format	112079		USA	California	San Bernardino	Black Canyon	35.1249	-115.393	WGS84	Townsendiella rufiventris	Animalia	Arthropoda	Insecta	Hymenoptera	Apidae	Townsendiella	NULL	rufiventris	NULL	NULL	Linsley, 1942
112080	Pinned specimen	en	BBSL	Townsendiella 2015	BBSL	PreservedSpecimen	yes - subset of total Darwin Core format	112080		USA	California	San Bernardino	Black Canyon	35.1249	-115.393	WGS84	Townsendiella rufiventris	Animalia	Arthropoda	Insecta	Hymenoptera	Apidae	Townsendiella	NULL	rufiventris	NULL	NULL	Linsley, 1942
112081	Pinned specimen	en	BBSL	Townsendiella 2015	BBSL	PreservedSpecimen	yes - subset of total Darwin Core format	112081		USA	California	San Bernardino	Granite Mountains	34.8104	-115.633	WGS84	Townsendiella rufiventris	Animalia	Arthropoda	Insecta	Hymenoptera	Apidae	Townsendiella	NULL	rufiventris	NULL	NULL	Linsley, 1942
158391	Pinned specimen	en	BBSL	Townsendiella 2015	BBSL	PreservedSpecimen	yes - subset of total Darwin Core format	158391		USA	California	Kern	Walker Pass, W	35.6605	-118.035	WGS84	Townsendiella rufiventris	Animalia	Arthropoda	Insecta	Hymenoptera	Apidae	Townsendiella	NULL	rufiventris	NULL	NULL	Linsley, 1942
BBSL209498	Pinned specimen	en	BBSL	Townsendiella 2015	BBSL	PreservedSpecimen	yes - subset of total Darwin Core format	BBSL209498		USA	California	Santa Barbara	San Marcos Ranch HQ, Santa Inez Mts	34.5458	-119.875	WGS84	Townsendiella rufiventris	Animalia	Arthropoda	Insecta	Hymenoptera	Apidae	Townsendiella	NULL	rufiventris	NULL	NULL	Linsley, 1942
BBSL209499	Pinned specimen	en	BBSL	Townsendiella 2015	BBSL	PreservedSpecimen	yes - subset of total Darwin Core format	BBSL209499		USA	California	Riverside	Corona, 12 mi S	33.749	-117.454	WGS84	Townsendiella rufiventris	Animalia	Arthropoda	Insecta	Hymenoptera	Apidae	Townsendiella	NULL	rufiventris	NULL	NULL	Linsley, 1942
BBSL686425	Pinned specimen	en	BBSL	Townsendiella 2015	BBSL	PreservedSpecimen	yes - subset of total Darwin Core format	BBSL686425		USA	Nevada	Clark	Sacatone Wash	35.2432	-114.676	WGS84	Townsendiella rufiventris	Animalia	Arthropoda	Insecta	Hymenoptera	Apidae	Townsendiella	NULL	rufiventris	NULL	NULL	Linsley, 1942
BBSL708720	Pinned specimen	en	BBSL	Townsendiella 2015	BBSL	PreservedSpecimen	yes - subset of total Darwin Core format	BBSL708720		USA	California	Contra Costa	Mount Diablo	37.8814	-121.915	WGS84	Townsendiella rufiventris	Animalia	Arthropoda	Insecta	Hymenoptera	Apidae	Townsendiella	NULL	rufiventris	NULL	NULL	Linsley, 1942
BBSL842266	Pinned specimen	en	BBSL	Townsendiella 2015	BBSL	PreservedSpecimen	yes - subset of total Darwin Core format	BBSL842266		USA	California	San Bernardino	Kramer Hills	34.9208	-117.469	WGS84	Townsendiella rufiventris	Animalia	Arthropoda	Insecta	Hymenoptera	Apidae	Townsendiella	NULL	rufiventris	NULL	NULL	Linsley, 1942
BBSL842267	Pinned specimen	en	BBSL	Townsendiella 2015	BBSL	PreservedSpecimen	yes - subset of total Darwin Core format	BBSL842267		USA	Arizona	Pima	Ajo, 7 mi S	32.3167	-112.768	WGS84	Townsendiella rufiventris	Animalia	Arthropoda	Insecta	Hymenoptera	Apidae	Townsendiella	NULL	rufiventris	NULL	NULL	Linsley, 1942
BBSL842268	Pinned specimen	en	BBSL	Townsendiella 2015	BBSL	PreservedSpecimen	yes - subset of total Darwin Core format	BBSL842268		USA	California	Los Angeles	Lancaster, 5 mi S	34.6319	-118.125	WGS84	Townsendiella rufiventris	Animalia	Arthropoda	Insecta	Hymenoptera	Apidae	Townsendiella	NULL	rufiventris	NULL	NULL	Linsley, 1942
BBSL908292	Pinned specimen	en	BBSL	Townsendiella 2015	BBSL	PreservedSpecimen	yes - subset of total Darwin Core format	BBSL908292		USA	California	San Benito	Pinnacles Natl. Mon., Chalone Peak Trail	36.4662	-121.185	WGS84	Townsendiella rufiventris	Animalia	Arthropoda	Insecta	Hymenoptera	Apidae	Townsendiella	NULL	rufiventris	NULL	NULL	Linsley, 1942
KWC0013783	Pinned specimen	en	BBSL	Townsendiella 2015	BBSL	PreservedSpecimen	yes - subset of total Darwin Core format	KWC0013783		USA	California	San Diego	Borrego Springs, 6.5 mi W	33.2107	-116.433	WGS84	Townsendiella rufiventris	Animalia	Arthropoda	Insecta	Hymenoptera	Apidae	Townsendiella	NULL	rufiventris	NULL	NULL	Linsley, 1942
KWC0013784	Pinned specimen	en	BBSL	Townsendiella 2015	BBSL	PreservedSpecimen	yes - subset of total Darwin Core format	KWC0013784		USA	California	Riverside	Mount San Jacinto	33.8103	-116.676	WGS84	Townsendiella rufiventris	Animalia	Arthropoda	Insecta	Hymenoptera	Apidae	Townsendiella	NULL	rufiventris	NULL	NULL	Linsley, 1942
KWC0013785	Pinned specimen	en	BBSL	Townsendiella 2015	BBSL	PreservedSpecimen	yes - subset of total Darwin Core format	KWC0013785		USA	California	Riverside	Mount San Jacinto	33.8103	-116.676	WGS84	Townsendiella rufiventris	Animalia	Arthropoda	Insecta	Hymenoptera	Apidae	Townsendiella	NULL	rufiventris	NULL	NULL	Linsley, 1942
KWC0013786	Pinned specimen	en	BBSL	Townsendiella 2015	BBSL	PreservedSpecimen	yes - subset of total Darwin Core format	KWC0013786		USA	California	Riverside	Mount San Jacinto	33.8162	-116.672	WGS84	Townsendiella rufiventris	Animalia	Arthropoda	Insecta	Hymenoptera	Apidae	Townsendiella	NULL	rufiventris	NULL	NULL	Linsley, 1942
KWC0013787	Pinned specimen	en	BBSL	Townsendiella 2015	BBSL	PreservedSpecimen	yes - subset of total Darwin Core format	KWC0013787		USA	California	Riverside	Waterman Canyon	34.1783	-117.269	WGS84	Townsendiella rufiventris	Animalia	Arthropoda	Insecta	Hymenoptera	Apidae	Townsendiella	NULL	rufiventris	NULL	NULL	Linsley, 1942
KWC0013788	Pinned specimen	en	BBSL	Townsendiella 2015	BBSL	PreservedSpecimen	yes - subset of total Darwin Core format	KWC0013788		USA	California	Riverside	Waterman Canyon	34.1783	-117.269	WGS84	Townsendiella rufiventris	Animalia	Arthropoda	Insecta	Hymenoptera	Apidae	Townsendiella	NULL	rufiventris	NULL	NULL	Linsley, 1942
KWC0013789	Pinned specimen	en	BBSL	Townsendiella 2015	BBSL	PreservedSpecimen	yes - subset of total Darwin Core format	KWC0013789		USA	California	Riverside	Mount San Jacinto	33.8162	-116.672	WGS84	Townsendiella rufiventris	Animalia	Arthropoda	Insecta	Hymenoptera	Apidae	Townsendiella	NULL	rufiventris	NULL	NULL	Linsley, 1942
KWC0013790	Pinned specimen	en	BBSL	Townsendiella 2015	BBSL	PreservedSpecimen	yes - subset of total Darwin Core format	KWC0013790		USA	California	San Diego	Borrego Springs, 6.5 mi W	33.2107	-116.433	WGS84	Townsendiella rufiventris	Animalia	Arthropoda	Insecta	Hymenoptera	Apidae	Townsendiella	NULL	rufiventris	NULL	NULL	Linsley, 1942
KWC0013791	Pinned specimen	en	BBSL	Townsendiella 2015	BBSL	PreservedSpecimen	yes - subset of total Darwin Core format	KWC0013791		USA	California	Riverside	Mount San Jacinto	33.8162	-116.672	WGS84	Townsendiella rufiventris	Animalia	Arthropoda	Insecta	Hymenoptera	Apidae	Townsendiella	NULL	rufiventris	NULL	NULL	Linsley, 1942
KWC0013792	Pinned specimen	en	BBSL	Townsendiella 2015	BBSL	PreservedSpecimen	yes - subset of total Darwin Core format	KWC0013792		USA	California	Riverside	Mount San Jacinto	33.8162	-116.672	WGS84	Townsendiella rufiventris	Animalia	Arthropoda	Insecta	Hymenoptera	Apidae	Townsendiella	NULL	rufiventris	NULL	NULL	Linsley, 1942
CAS:TYPECATALOG:04544	Pinned specimen	en	CAS	Townsendiella 2015	CAS	PreservedSpecimen	yes - subset of total Darwin Core format	4544		USA	California	Los Angeles	Altadena	34.1903	-118.131	WGS84	Townsendiella californica	Animalia	Arthropoda	Insecta	Hymenoptera	Apidae	Townsendiella	NULL	californica	NULL	NULL	Michener, 1936
CAS:TYPECATALOG:14881	Pinned specimen	en	CAS	Townsendiella 2015	CAS	PreservedSpecimen	yes - subset of total Darwin Core format	14881		USA	California	Riverside	Palm Springs	33.8241	-116.543	WGS84	Townsendiella rufiventris	Animalia	Arthropoda	Insecta	Hymenoptera	Apidae	Townsendiella	NULL	rufiventris	NULL	NULL	Linsley, 1942
BBSLID95162	Pinned specimen	en	EMEC	Townsendiella 2015	EMEC	PreservedSpecimen	yes - subset of total Darwin Core format	BBSLID95162	EMEC 737024	USA	California	San Luis Obispo	Santa Margarita, 6 mi NE	35.4342	-120.535	WGS84	Townsendiella ensifera	Animalia	Arthropoda	Insecta	Hymenoptera	Apidae	Townsendiella	NULL	ensifera	NULL	NULL	Orr, 2015
BBSLID95163	Pinned specimen	en	EMEC	Townsendiella 2015	EMEC	PreservedSpecimen	yes - subset of total Darwin Core format	BBSLID95163	EMEC 737008	USA	California	San Luis Obispo	Santa Margarita, 6 mi NE	35.4342	-120.535	WGS84	Townsendiella ensifera	Animalia	Arthropoda	Insecta	Hymenoptera	Apidae	Townsendiella	NULL	ensifera	NULL	NULL	Orr, 2015
BBSLID95164	Pinned specimen	en	EMEC	Townsendiella 2015	EMEC	PreservedSpecimen	yes - subset of total Darwin Core format	BBSLID95164	EMEC 737012	USA	California	San Luis Obispo	Santa Margarita, 6 mi NE	35.4342	-120.535	WGS84	Townsendiella ensifera	Animalia	Arthropoda	Insecta	Hymenoptera	Apidae	Townsendiella	NULL	ensifera	NULL	NULL	Orr, 2015
BBSLID95165	Pinned specimen	en	EMEC	Townsendiella 2015	EMEC	PreservedSpecimen	yes - subset of total Darwin Core format	BBSLID95165	EMEC 737016	USA	California	San Luis Obispo	Santa Margarita, 6 mi NE	35.4342	-120.535	WGS84	Townsendiella ensifera	Animalia	Arthropoda	Insecta	Hymenoptera	Apidae	Townsendiella	NULL	ensifera	NULL	NULL	Orr, 2015
BBSLID95166	Pinned specimen	en	EMEC	Townsendiella 2015	EMEC	PreservedSpecimen	yes - subset of total Darwin Core format	BBSLID95166	EMEC 737028	USA	California	San Luis Obispo	Santa Margarita, 6 mi NE	35.4342	-120.535	WGS84	Townsendiella ensifera	Animalia	Arthropoda	Insecta	Hymenoptera	Apidae	Townsendiella	NULL	ensifera	NULL	NULL	Orr, 2015
BBSLID95167	Pinned specimen	en	EMEC	Townsendiella 2015	EMEC	PreservedSpecimen	yes - subset of total Darwin Core format	BBSLID95167	EMEC 737018	USA	California	San Luis Obispo	Santa Margarita, 6 mi NE	35.4342	-120.535	WGS84	Townsendiella ensifera	Animalia	Arthropoda	Insecta	Hymenoptera	Apidae	Townsendiella	NULL	ensifera	NULL	NULL	Orr, 2015
BBSLID95168	Pinned specimen	en	EMEC	Townsendiella 2015	EMEC	PreservedSpecimen	yes - subset of total Darwin Core format	BBSLID95168	EMEC 737025	USA	California	San Luis Obispo	Santa Margarita, 6 mi NE	35.4342	-120.535	WGS84	Townsendiella ensifera	Animalia	Arthropoda	Insecta	Hymenoptera	Apidae	Townsendiella	NULL	ensifera	NULL	NULL	Orr, 2015
BBSLID95169	Pinned specimen	en	EMEC	Townsendiella 2015	EMEC	PreservedSpecimen	yes - subset of total Darwin Core format	BBSLID95169	EMEC 737014	USA	California	San Luis Obispo	Santa Margarita, 6 mi NE	35.4342	-120.535	WGS84	Townsendiella ensifera	Animalia	Arthropoda	Insecta	Hymenoptera	Apidae	Townsendiella	NULL	ensifera	NULL	NULL	Orr, 2015
BBSLID95170	Pinned specimen	en	EMEC	Townsendiella 2015	EMEC	PreservedSpecimen	yes - subset of total Darwin Core format	BBSLID95170	EMEC 737015	USA	California	San Luis Obispo	Santa Margarita, 6 mi NE	35.4342	-120.535	WGS84	Townsendiella ensifera	Animalia	Arthropoda	Insecta	Hymenoptera	Apidae	Townsendiella	NULL	ensifera	NULL	NULL	Orr, 2015
BBSLID95171	Pinned specimen	en	EMEC	Townsendiella 2015	EMEC	PreservedSpecimen	yes - subset of total Darwin Core format	BBSLID95171	EMEC 737013	USA	California	San Luis Obispo	Santa Margarita, 6 mi NE	35.4342	-120.535	WGS84	Townsendiella ensifera	Animalia	Arthropoda	Insecta	Hymenoptera	Apidae	Townsendiella	NULL	ensifera	NULL	NULL	Orr, 2015
BBSLID95172	Pinned specimen	en	EMEC	Townsendiella 2015	EMEC	PreservedSpecimen	yes - subset of total Darwin Core format	BBSLID95172	EMEC 737009	USA	California	San Luis Obispo	Santa Margarita, 6 mi NE	35.4342	-120.535	WGS84	Townsendiella ensifera	Animalia	Arthropoda	Insecta	Hymenoptera	Apidae	Townsendiella	NULL	ensifera	NULL	NULL	Orr, 2015
BBSLID95173	Pinned specimen	en	EMEC	Townsendiella 2015	EMEC	PreservedSpecimen	yes - subset of total Darwin Core format	BBSLID95173	EMEC 737026	USA	California	San Luis Obispo	Santa Margarita, 6 mi NE	35.4342	-120.535	WGS84	Townsendiella ensifera	Animalia	Arthropoda	Insecta	Hymenoptera	Apidae	Townsendiella	NULL	ensifera	NULL	NULL	Orr, 2015
BBSLID95174	Pinned specimen	en	EMEC	Townsendiella 2015	EMEC	PreservedSpecimen	yes - subset of total Darwin Core format	BBSLID95174	EMEC 737007	USA	California	San Luis Obispo	Santa Margarita, 6 mi NE	35.4342	-120.535	WGS84	Townsendiella ensifera	Animalia	Arthropoda	Insecta	Hymenoptera	Apidae	Townsendiella	NULL	ensifera	NULL	NULL	Orr, 2015
BBSLID95175	Pinned specimen	en	EMEC	Townsendiella 2015	EMEC	PreservedSpecimen	yes - subset of total Darwin Core format	BBSLID95175	EMEC 737029	USA	California	San Luis Obispo	Santa Margarita, 6 mi NE	35.4342	-120.535	WGS84	Townsendiella ensifera	Animalia	Arthropoda	Insecta	Hymenoptera	Apidae	Townsendiella	NULL	ensifera	NULL	NULL	Orr, 2015
BBSLID95176	Pinned specimen	en	EMEC	Townsendiella 2015	EMEC	PreservedSpecimen	yes - subset of total Darwin Core format	BBSLID95176	EMEC 737010	USA	California	San Luis Obispo	Santa Margarita, 6 mi NE	35.4342	-120.535	WGS84	Townsendiella ensifera	Animalia	Arthropoda	Insecta	Hymenoptera	Apidae	Townsendiella	NULL	ensifera	NULL	NULL	Orr, 2015
BBSLID95177	Pinned specimen	en	EMEC	Townsendiella 2015	EMEC	PreservedSpecimen	yes - subset of total Darwin Core format	BBSLID95177	EMEC 737011	USA	California	San Luis Obispo	Santa Margarita, 6 mi NE	35.4342	-120.535	WGS84	Townsendiella ensifera	Animalia	Arthropoda	Insecta	Hymenoptera	Apidae	Townsendiella	NULL	ensifera	NULL	NULL	Orr, 2015
BBSLID95178	Pinned specimen	en	EMEC	Townsendiella 2015	EMEC	PreservedSpecimen	yes - subset of total Darwin Core format	BBSLID95178	EMEC 737027	USA	California	San Luis Obispo	Santa Margarita, 6 mi NE	35.4342	-120.535	WGS84	Townsendiella ensifera	Animalia	Arthropoda	Insecta	Hymenoptera	Apidae	Townsendiella	NULL	ensifera	NULL	NULL	Orr, 2015
BBSLID95179	Pinned specimen	en	EMEC	Townsendiella 2015	EMEC	PreservedSpecimen	yes - subset of total Darwin Core format	BBSLID95179	EMEC 737023	USA	California	San Luis Obispo	Santa Margarita, 6 mi NE	35.4342	-120.535	WGS84	Townsendiella ensifera	Animalia	Arthropoda	Insecta	Hymenoptera	Apidae	Townsendiella	NULL	ensifera	NULL	NULL	Orr, 2015
BBSLID95213	Pinned specimen	en	EMEC	Townsendiella 2015	EMEC	PreservedSpecimen	yes - subset of total Darwin Core format	BBSLID95213	EMEC 737030	USA	California	Riverside	Chiriaco Summit	33.6609	-115.721	WGS84	Townsendiella pulchra	Animalia	Arthropoda	Insecta	Hymenoptera	Apidae	Townsendiella	NULL	pulchra	NULL	NULL	Crawford, 1916
BBSLID95214	Pinned specimen	en	EMEC	Townsendiella 2015	EMEC	PreservedSpecimen	yes - subset of total Darwin Core format	BBSLID95214	EMEC 737022	USA	California	Riverside	Hopkins Well	33.6104	-114.995	WGS84	Townsendiella pulchra	Animalia	Arthropoda	Insecta	Hymenoptera	Apidae	Townsendiella	NULL	pulchra	NULL	NULL	Crawford, 1916
BBSLID95215	Pinned specimen	en	EMEC	Townsendiella 2015	EMEC	PreservedSpecimen	yes - subset of total Darwin Core format	BBSLID95215	EMEC 737019	USA	Arizona	Pinal	Stanfield, 4 mi W	32.8785	-112.033	WGS84	Townsendiella pulchra	Animalia	Arthropoda	Insecta	Hymenoptera	Apidae	Townsendiella	NULL	pulchra	NULL	NULL	Crawford, 1916
BBSLID95216	Pinned specimen	en	EMEC	Townsendiella 2015	EMEC	PreservedSpecimen	yes - subset of total Darwin Core format	BBSLID95216	EMEC 737021	USA	Arizona	Pinal	Stanfield, 4 mi W	32.8785	-112.033	WGS84	Townsendiella pulchra	Animalia	Arthropoda	Insecta	Hymenoptera	Apidae	Townsendiella	NULL	pulchra	NULL	NULL	Crawford, 1916
BBSLID95217	Pinned specimen	en	EMEC	Townsendiella 2015	EMEC	PreservedSpecimen	yes - subset of total Darwin Core format	BBSLID95217	EMEC 737020	USA	Arizona	Pinal	Stanfield, 4 mi W	32.8785	-112.033	WGS84	Townsendiella pulchra	Animalia	Arthropoda	Insecta	Hymenoptera	Apidae	Townsendiella	NULL	pulchra	NULL	NULL	Crawford, 1916
BBSLID95218	Pinned specimen	en	EMEC	Townsendiella 2015	EMEC	PreservedSpecimen	yes - subset of total Darwin Core format	BBSLID95218	EMEC 737017	USA	Arizona	Pinal	Stanfield, 4 mi W	32.8785	-112.033	WGS84	Townsendiella pulchra	Animalia	Arthropoda	Insecta	Hymenoptera	Apidae	Townsendiella	NULL	pulchra	NULL	NULL	Crawford, 1916
BBSLID95180	Pinned specimen	en	EMEC	Townsendiella 2015	EMEC	PreservedSpecimen	yes - subset of total Darwin Core format	BBSLID95180	EMEC 737031	USA	California	Santa Barbara	San Marcos Ranch HQ, Santa Inez Mts	34.5458	-119.875	WGS84	Townsendiella rufiventris	Animalia	Arthropoda	Insecta	Hymenoptera	Apidae	Townsendiella	NULL	rufiventris	NULL	NULL	Linsley, 1942
BBSLID95181	Pinned specimen	en	EMEC	Townsendiella 2015	EMEC	PreservedSpecimen	yes - subset of total Darwin Core format	BBSLID95181	EMEC 737038	USA	California	Santa Barbara	San Marcos Ranch HQ, Santa Inez Mts	34.5458	-119.875	WGS84	Townsendiella rufiventris	Animalia	Arthropoda	Insecta	Hymenoptera	Apidae	Townsendiella	NULL	rufiventris	NULL	NULL	Linsley, 1942
BBSLID95182	Pinned specimen	en	EMEC	Townsendiella 2015	EMEC	PreservedSpecimen	yes - subset of total Darwin Core format	BBSLID95182	EMEC 737039	USA	California	Santa Barbara	San Marcos Ranch HQ, Santa Inez Mts	34.5458	-119.875	WGS84	Townsendiella rufiventris	Animalia	Arthropoda	Insecta	Hymenoptera	Apidae	Townsendiella	NULL	rufiventris	NULL	NULL	Linsley, 1942
BBSLID95183	Pinned specimen	en	EMEC	Townsendiella 2015	EMEC	PreservedSpecimen	yes - subset of total Darwin Core format	BBSLID95183	EMEC 737042	USA	California	Santa Barbara	San Marcos Ranch HQ, Santa Inez Mts	34.5458	-119.875	WGS84	Townsendiella rufiventris	Animalia	Arthropoda	Insecta	Hymenoptera	Apidae	Townsendiella	NULL	rufiventris	NULL	NULL	Linsley, 1942
BBSLID95184	Pinned specimen	en	EMEC	Townsendiella 2015	EMEC	PreservedSpecimen	yes - subset of total Darwin Core format	BBSLID95184	EMEC 737049	USA	California	Santa Barbara	San Marcos Ranch HQ, Santa Inez Mts	34.5458	-119.875	WGS84	Townsendiella rufiventris	Animalia	Arthropoda	Insecta	Hymenoptera	Apidae	Townsendiella	NULL	rufiventris	NULL	NULL	Linsley, 1942
BBSLID95185	Pinned specimen	en	EMEC	Townsendiella 2015	EMEC	PreservedSpecimen	yes - subset of total Darwin Core format	BBSLID95185	EMEC 737041	USA	California	Santa Barbara	San Marcos Ranch HQ, Santa Inez Mts	34.5458	-119.875	WGS84	Townsendiella rufiventris	Animalia	Arthropoda	Insecta	Hymenoptera	Apidae	Townsendiella	NULL	rufiventris	NULL	NULL	Linsley, 1942
BBSLID95186	Pinned specimen	en	EMEC	Townsendiella 2015	EMEC	PreservedSpecimen	yes - subset of total Darwin Core format	BBSLID95186	EMEC 737036	USA	California	Los Angeles	Lancaster, 5 mi S	34.6319	-118.125	WGS84	Townsendiella rufiventris	Animalia	Arthropoda	Insecta	Hymenoptera	Apidae	Townsendiella	NULL	rufiventris	NULL	NULL	Linsley, 1942
BBSLID95187	Pinned specimen	en	EMEC	Townsendiella 2015	EMEC	PreservedSpecimen	yes - subset of total Darwin Core format	BBSLID95187	EMEC 737061	USA	California	Inyo	Argus Mountains	36.0857	-117.468	WGS84	Townsendiella rufiventris	Animalia	Arthropoda	Insecta	Hymenoptera	Apidae	Townsendiella	NULL	rufiventris	NULL	NULL	Linsley, 1942
BBSLID95188	Pinned specimen	en	EMEC	Townsendiella 2015	EMEC	PreservedSpecimen	yes - subset of total Darwin Core format	BBSLID95188	EMEC 737062	Mexico	Baja California Norte		Punta Prieta, 24 mi N	29.2682	-114.195	WGS84	Townsendiella rufiventris	Animalia	Arthropoda	Insecta	Hymenoptera	Apidae	Townsendiella	NULL	rufiventris	NULL	NULL	Linsley, 1942
BBSLID95189	Pinned specimen	en	EMEC	Townsendiella 2015	EMEC	PreservedSpecimen	yes - subset of total Darwin Core format	BBSLID95189	EMEC 737063	Mexico	Baja California Norte		Punta Prieta, 24 mi N	29.2682	-114.195	WGS84	Townsendiella rufiventris	Animalia	Arthropoda	Insecta	Hymenoptera	Apidae	Townsendiella	NULL	rufiventris	NULL	NULL	Linsley, 1942
BBSLID95190	Pinned specimen	en	EMEC	Townsendiella 2015	EMEC	PreservedSpecimen	yes - subset of total Darwin Core format	BBSLID95190	EMEC 737035	USA	California	Riverside	Riverside	34.0174	-117.509	WGS84	Townsendiella rufiventris	Animalia	Arthropoda	Insecta	Hymenoptera	Apidae	Townsendiella	NULL	rufiventris	NULL	NULL	Linsley, 1942
BBSLID95191	Pinned specimen	en	EMEC	Townsendiella 2015	EMEC	PreservedSpecimen	yes - subset of total Darwin Core format	BBSLID95191	EMEC 737040	USA	California	San Bernardino	Morongo	34.047	-116.581	WGS84	Townsendiella rufiventris	Animalia	Arthropoda	Insecta	Hymenoptera	Apidae	Townsendiella	NULL	rufiventris	NULL	NULL	Linsley, 1942
BBSLID95192	Pinned specimen	en	EMEC	Townsendiella 2015	EMEC	PreservedSpecimen	yes - subset of total Darwin Core format	BBSLID95192	EMEC 737059	USA	California	Riverside	Palm Springs	33.6796	-116.548	WGS84	Townsendiella rufiventris	Animalia	Arthropoda	Insecta	Hymenoptera	Apidae	Townsendiella	NULL	rufiventris	NULL	NULL	Linsley, 1942
BBSLID95193	Pinned specimen	en	EMEC	Townsendiella 2015	EMEC	PreservedSpecimen	yes - subset of total Darwin Core format	BBSLID95193	EMEC 737057	USA	California	San Bernardino	Vidal, 27 mi N	34.4612	-114.651	WGS84	Townsendiella rufiventris	Animalia	Arthropoda	Insecta	Hymenoptera	Apidae	Townsendiella	NULL	rufiventris	NULL	NULL	Linsley, 1942
BBSLID95194	Pinned specimen	en	EMEC	Townsendiella 2015	EMEC	PreservedSpecimen	yes - subset of total Darwin Core format	BBSLID95194	EMEC 737060	USA	California	San Bernardino	Vidal, 27 mi N	34.4612	-114.651	WGS84	Townsendiella rufiventris	Animalia	Arthropoda	Insecta	Hymenoptera	Apidae	Townsendiella	NULL	rufiventris	NULL	NULL	Linsley, 1942
BBSLID95195	Pinned specimen	en	EMEC	Townsendiella 2015	EMEC	PreservedSpecimen	yes - subset of total Darwin Core format	BBSLID95195	EMEC 737054	USA	California	San Bernardino	Morongo	34.047	-116.581	WGS84	Townsendiella rufiventris	Animalia	Arthropoda	Insecta	Hymenoptera	Apidae	Townsendiella	NULL	rufiventris	NULL	NULL	Linsley, 1942
BBSLID95196	Pinned specimen	en	EMEC	Townsendiella 2015	EMEC	PreservedSpecimen	yes - subset of total Darwin Core format	BBSLID95196	EMEC 737053	USA	California	Santa Barbara	San Marcos Ranch HQ, Santa Inez Mts	34.5458	-119.875	WGS84	Townsendiella rufiventris	Animalia	Arthropoda	Insecta	Hymenoptera	Apidae	Townsendiella	NULL	rufiventris	NULL	NULL	Linsley, 1942
BBSLID95197	Pinned specimen	en	EMEC	Townsendiella 2015	EMEC	PreservedSpecimen	yes - subset of total Darwin Core format	BBSLID95197	EMEC 737056	USA	California	Santa Barbara	San Marcos Ranch HQ, Santa Inez Mts	34.5458	-119.875	WGS84	Townsendiella rufiventris	Animalia	Arthropoda	Insecta	Hymenoptera	Apidae	Townsendiella	NULL	rufiventris	NULL	NULL	Linsley, 1942
BBSLID95198	Pinned specimen	en	EMEC	Townsendiella 2015	EMEC	PreservedSpecimen	yes - subset of total Darwin Core format	BBSLID95198	EMEC 737051	USA	California	Santa Barbara	San Marcos Ranch HQ, Santa Inez Mts	34.5458	-119.875	WGS84	Townsendiella rufiventris	Animalia	Arthropoda	Insecta	Hymenoptera	Apidae	Townsendiella	NULL	rufiventris	NULL	NULL	Linsley, 1942
BBSLID95199	Pinned specimen	en	EMEC	Townsendiella 2015	EMEC	PreservedSpecimen	yes - subset of total Darwin Core format	BBSLID95199	EMEC 737043	USA	California	Santa Barbara	San Marcos Ranch HQ, Santa Inez Mts	34.5458	-119.875	WGS84	Townsendiella rufiventris	Animalia	Arthropoda	Insecta	Hymenoptera	Apidae	Townsendiella	NULL	rufiventris	NULL	NULL	Linsley, 1942
BBSLID95200	Pinned specimen	en	EMEC	Townsendiella 2015	EMEC	PreservedSpecimen	yes - subset of total Darwin Core format	BBSLID95200	EMEC 737032	USA	California	Los Angeles	Lancaster, 5 mi S	34.6319	-118.125	WGS84	Townsendiella rufiventris	Animalia	Arthropoda	Insecta	Hymenoptera	Apidae	Townsendiella	NULL	rufiventris	NULL	NULL	Linsley, 1942
BBSLID95201	Pinned specimen	en	EMEC	Townsendiella 2015	EMEC	PreservedSpecimen	yes - subset of total Darwin Core format	BBSLID95201	EMEC 737033	USA	California	Los Angeles	Lancaster, 5 mi S	34.6319	-118.125	WGS84	Townsendiella rufiventris	Animalia	Arthropoda	Insecta	Hymenoptera	Apidae	Townsendiella	NULL	rufiventris	NULL	NULL	Linsley, 1942
BBSLID95202	Pinned specimen	en	EMEC	Townsendiella 2015	EMEC	PreservedSpecimen	yes - subset of total Darwin Core format	BBSLID95202	EMEC 737034	USA	California	Los Angeles	Lancaster, 5 mi S	34.6319	-118.125	WGS84	Townsendiella rufiventris	Animalia	Arthropoda	Insecta	Hymenoptera	Apidae	Townsendiella	NULL	rufiventris	NULL	NULL	Linsley, 1942
BBSLID95203	Pinned specimen	en	EMEC	Townsendiella 2015	EMEC	PreservedSpecimen	yes - subset of total Darwin Core format	BBSLID95203	EMEC 737044	USA	California	Los Angeles	Lancaster, 5 mi S	34.6319	-118.125	WGS84	Townsendiella rufiventris	Animalia	Arthropoda	Insecta	Hymenoptera	Apidae	Townsendiella	NULL	rufiventris	NULL	NULL	Linsley, 1942
BBSLID95204	Pinned specimen	en	EMEC	Townsendiella 2015	EMEC	PreservedSpecimen	yes - subset of total Darwin Core format	BBSLID95204	EMEC 737045	USA	California	Los Angeles	Lancaster, 5 mi S	34.6319	-118.125	WGS84	Townsendiella rufiventris	Animalia	Arthropoda	Insecta	Hymenoptera	Apidae	Townsendiella	NULL	rufiventris	NULL	NULL	Linsley, 1942
BBSLID95205	Pinned specimen	en	EMEC	Townsendiella 2015	EMEC	PreservedSpecimen	yes - subset of total Darwin Core format	BBSLID95205	EMEC 737046	USA	California	Los Angeles	Lancaster, 5 mi S	34.6319	-118.125	WGS84	Townsendiella rufiventris	Animalia	Arthropoda	Insecta	Hymenoptera	Apidae	Townsendiella	NULL	rufiventris	NULL	NULL	Linsley, 1942
BBSLID95206	Pinned specimen	en	EMEC	Townsendiella 2015	EMEC	PreservedSpecimen	yes - subset of total Darwin Core format	BBSLID95206	EMEC 737047	USA	California	Los Angeles	Lancaster, 5 mi S	34.6319	-118.125	WGS84	Townsendiella rufiventris	Animalia	Arthropoda	Insecta	Hymenoptera	Apidae	Townsendiella	NULL	rufiventris	NULL	NULL	Linsley, 1942
BBSLID95207	Pinned specimen	en	EMEC	Townsendiella 2015	EMEC	PreservedSpecimen	yes - subset of total Darwin Core format	BBSLID95207	EMEC 737055	USA	California	Los Angeles	Lancaster, 5 mi S	34.6319	-118.125	WGS84	Townsendiella rufiventris	Animalia	Arthropoda	Insecta	Hymenoptera	Apidae	Townsendiella	NULL	rufiventris	NULL	NULL	Linsley, 1942
BBSLID95208	Pinned specimen	en	EMEC	Townsendiella 2015	EMEC	PreservedSpecimen	yes - subset of total Darwin Core format	BBSLID95208	EMEC 737048	USA	California	Los Angeles	Lancaster, 5 mi S	34.6319	-118.125	WGS84	Townsendiella rufiventris	Animalia	Arthropoda	Insecta	Hymenoptera	Apidae	Townsendiella	NULL	rufiventris	NULL	NULL	Linsley, 1942
BBSLID95209	Pinned specimen	en	EMEC	Townsendiella 2015	EMEC	PreservedSpecimen	yes - subset of total Darwin Core format	BBSLID95209	EMEC 737052	USA	California	Los Angeles	Lancaster, 5 mi S	34.6319	-118.125	WGS84	Townsendiella rufiventris	Animalia	Arthropoda	Insecta	Hymenoptera	Apidae	Townsendiella	NULL	rufiventris	NULL	NULL	Linsley, 1942
BBSLID95210	Pinned specimen	en	EMEC	Townsendiella 2015	EMEC	PreservedSpecimen	yes - subset of total Darwin Core format	BBSLID95210	EMEC 737058	USA	California	Los Angeles	Lancaster, 5 mi S	34.6319	-118.125	WGS84	Townsendiella rufiventris	Animalia	Arthropoda	Insecta	Hymenoptera	Apidae	Townsendiella	NULL	rufiventris	NULL	NULL	Linsley, 1942
BBSLID95211	Pinned specimen	en	EMEC	Townsendiella 2015	EMEC	PreservedSpecimen	yes - subset of total Darwin Core format	BBSLID95211	EMEC 737050	USA	California	Los Angeles	Lancaster, 5 mi S	34.6319	-118.125	WGS84	Townsendiella rufiventris	Animalia	Arthropoda	Insecta	Hymenoptera	Apidae	Townsendiella	NULL	rufiventris	NULL	NULL	Linsley, 1942
BBSLID95212	Pinned specimen	en	EMEC	Townsendiella 2015	EMEC	PreservedSpecimen	yes - subset of total Darwin Core format	BBSLID95212	EMEC 737037	USA	California	Los Angeles	Lancaster, 5 mi S	34.6319	-118.125	WGS84	Townsendiella rufiventris	Animalia	Arthropoda	Insecta	Hymenoptera	Apidae	Townsendiella	NULL	rufiventris	NULL	NULL	Linsley, 1942
SDC.20164	Pinned specimen	en	SDNHM	Townsendiella 2015	SDNHM	PreservedSpecimen	yes - subset of total Darwin Core format	SDC.20164		USA	California	San Diego	Anza-Borrego: In-Ko-Pah Park	32.868	-116.209	WGS84	Townsendiella rufiventris	Animalia	Arthropoda	Insecta	Hymenoptera	Apidae	Townsendiella	NULL	rufiventris	NULL	NULL	Linsley, 1942
SDC.20165	Pinned specimen	en	SDNHM	Townsendiella 2015	SDNHM	PreservedSpecimen	yes - subset of total Darwin Core format	SDC.20165		USA	California	San Diego	Anza-Borrego: In-Ko-Pah Park	32.868	-116.209	WGS84	Townsendiella rufiventris	Animalia	Arthropoda	Insecta	Hymenoptera	Apidae	Townsendiella	NULL	rufiventris	NULL	NULL	Linsley, 1942
SDC.20166	Pinned specimen	en	SDNHM	Townsendiella 2015	SDNHM	PreservedSpecimen	yes - subset of total Darwin Core format	SDC.20166		USA	California	San Diego	Anza-Borrego: In-Ko-Pah Park	32.868	-116.209	WGS84	Townsendiella rufiventris	Animalia	Arthropoda	Insecta	Hymenoptera	Apidae	Townsendiella	NULL	rufiventris	NULL	NULL	Linsley, 1942
SDC.20167	Pinned specimen	en	SDNHM	Townsendiella 2015	SDNHM	PreservedSpecimen	yes - subset of total Darwin Core format	SDC.20167		USA	California	San Diego	Anza-Borrego: In-Ko-Pah Park	32.868	-116.209	WGS84	Townsendiella rufiventris	Animalia	Arthropoda	Insecta	Hymenoptera	Apidae	Townsendiella	NULL	rufiventris	NULL	NULL	Linsley, 1942
SDC.20168	Pinned specimen	en	SDNHM	Townsendiella 2015	SDNHM	PreservedSpecimen	yes - subset of total Darwin Core format	SDC.20168		USA	California	San Diego	Anza-Borrego: In-Ko-Pah Park	32.868	-116.209	WGS84	Townsendiella rufiventris	Animalia	Arthropoda	Insecta	Hymenoptera	Apidae	Townsendiella	NULL	rufiventris	NULL	NULL	Linsley, 1942
SDC.20246	Pinned specimen	en	SDNHM	Townsendiella 2015	SDNHM	PreservedSpecimen	yes - subset of total Darwin Core format	SDC.20246		USA	California	San Diego	Anza-Borrego: Peña Spring	33.231	-116.457	WGS84	Townsendiella rufiventris	Animalia	Arthropoda	Insecta	Hymenoptera	Apidae	Townsendiella	NULL	rufiventris	NULL	NULL	Linsley, 1942
BBSLID95100	Pinned specimen	en	UCDC	Townsendiella 2015	UCDC	PreservedSpecimen	yes - subset of total Darwin Core format	BBSLID95100		USA	California	Los Angeles	Tanbark Flat	34.2039	-117.761	WGS84	Townsendiella californica	Animalia	Arthropoda	Insecta	Hymenoptera	Apidae	Townsendiella	NULL	californica	NULL	NULL	Michener, 1936
BBSLID95101	Pinned specimen	en	UCDC	Townsendiella 2015	UCDC	PreservedSpecimen	yes - subset of total Darwin Core format	BBSLID95101		USA	California	Riverside	Palm Springs	33.832	-116.545	WGS84	Townsendiella californica	Animalia	Arthropoda	Insecta	Hymenoptera	Apidae	Townsendiella	NULL	californica	NULL	NULL	Michener, 1936
BBSLID95102	Pinned specimen	en	UCDC	Townsendiella 2015	UCDC	PreservedSpecimen	yes - subset of total Darwin Core format	BBSLID95102		USA	California	Los Angeles	Tanbark Flat	34.2039	-117.761	WGS84	Townsendiella californica	Animalia	Arthropoda	Insecta	Hymenoptera	Apidae	Townsendiella	NULL	californica	NULL	NULL	Michener, 1936
BBSLID95103	Pinned specimen	en	UCDC	Townsendiella 2015	UCDC	PreservedSpecimen	yes - subset of total Darwin Core format	BBSLID95103		USA	California	San Diego	Borrego Valley	33.2576	-116.375	WGS84	Townsendiella pulchra	Animalia	Arthropoda	Insecta	Hymenoptera	Apidae	Townsendiella	NULL	pulchra	NULL	NULL	Crawford, 1916
BBSLID95104	Pinned specimen	en	UCDC	Townsendiella 2015	UCDC	PreservedSpecimen	yes - subset of total Darwin Core format	BBSLID95104		USA	California	Riverside	Blythe, 18 mi W	33.5642	-114.563	WGS84	Townsendiella pulchra	Animalia	Arthropoda	Insecta	Hymenoptera	Apidae	Townsendiella	NULL	pulchra	NULL	NULL	Crawford, 1916
BBSLID95105	Pinned specimen	en	UCDC	Townsendiella 2015	UCDC	PreservedSpecimen	yes - subset of total Darwin Core format	BBSLID95105		USA	Arizona	Mohave	Kingman, 28 mi N	35.5555	-114.097	WGS84	Townsendiella pulchra	Animalia	Arthropoda	Insecta	Hymenoptera	Apidae	Townsendiella	NULL	pulchra	NULL	NULL	Crawford, 1916
BBSLID95106	Pinned specimen	en	UCDC	Townsendiella 2015	UCDC	PreservedSpecimen	yes - subset of total Darwin Core format	BBSLID95106		USA	California	San Bernardino	Kramer Hills	34.9208	-117.469	WGS84	Townsendiella rufiventris	Animalia	Arthropoda	Insecta	Hymenoptera	Apidae	Townsendiella	NULL	rufiventris	NULL	NULL	Linsley, 1942
BBSLID95107	Pinned specimen	en	UCDC	Townsendiella 2015	UCDC	PreservedSpecimen	yes - subset of total Darwin Core format	BBSLID95107		USA	California	Monterey	Arroyo Seco	36.3269	-121.278	WGS84	Townsendiella rufiventris	Animalia	Arthropoda	Insecta	Hymenoptera	Apidae	Townsendiella	NULL	rufiventris	NULL	NULL	Linsley, 1942
BBSLID95108	Pinned specimen	en	UCDC	Townsendiella 2015	UCDC	PreservedSpecimen	yes - subset of total Darwin Core format	BBSLID95108		USA	Arizona	Maricopa	Gila Bend, 12 mi E	32.9071	-112.538	WGS84	Townsendiella rufiventris	Animalia	Arthropoda	Insecta	Hymenoptera	Apidae	Townsendiella	NULL	rufiventris	NULL	NULL	Linsley, 1942
BBSLID95109	Pinned specimen	en	UCDC	Townsendiella 2015	UCDC	PreservedSpecimen	yes - subset of total Darwin Core format	BBSLID95109		USA	Arizona	Maricopa	Gila Bend, 12 mi E	32.9071	-112.538	WGS84	Townsendiella rufiventris	Animalia	Arthropoda	Insecta	Hymenoptera	Apidae	Townsendiella	NULL	rufiventris	NULL	NULL	Linsley, 1942
BBSLID95110	Pinned specimen	en	UCDC	Townsendiella 2015	UCDC	PreservedSpecimen	yes - subset of total Darwin Core format	BBSLID95110		USA	Arizona	Maricopa	Gila Bend, 12 mi E	32.9071	-112.538	WGS84	Townsendiella rufiventris	Animalia	Arthropoda	Insecta	Hymenoptera	Apidae	Townsendiella	NULL	rufiventris	NULL	NULL	Linsley, 1942
BBSLID95111	Pinned specimen	en	UCDC	Townsendiella 2015	UCDC	PreservedSpecimen	yes - subset of total Darwin Core format	BBSLID95111		USA	Arizona	Yavapai	i17, 5 mi W on route 74	33.7974	-112.222	WGS84	Townsendiella rufiventris	Animalia	Arthropoda	Insecta	Hymenoptera	Apidae	Townsendiella	NULL	rufiventris	NULL	NULL	Linsley, 1942
BBSLID95112	Pinned specimen	en	UCDC	Townsendiella 2015	UCDC	PreservedSpecimen	yes - subset of total Darwin Core format	BBSLID95112		USA	Arizona	Yavapai	i17, 5 mi W on route 74	33.7974	-112.222	WGS84	Townsendiella rufiventris	Animalia	Arthropoda	Insecta	Hymenoptera	Apidae	Townsendiella	NULL	rufiventris	NULL	NULL	Linsley, 1942
BBSLID95113	Pinned specimen	en	UCDC	Townsendiella 2015	UCDC	PreservedSpecimen	yes - subset of total Darwin Core format	BBSLID95113		USA	California	San Diego	Hellhole Canyon, Borrego Valley	33.2453	-116.424	WGS84	Townsendiella rufiventris	Animalia	Arthropoda	Insecta	Hymenoptera	Apidae	Townsendiella	NULL	rufiventris	NULL	NULL	Linsley, 1942
BBSLID95114	Pinned specimen	en	UCDC	Townsendiella 2015	UCDC	PreservedSpecimen	yes - subset of total Darwin Core format	BBSLID95114		USA	California	San Bernardino	Kramer Junction, 3 mi S	34.95	-117.53	WGS84	Townsendiella rufiventris	Animalia	Arthropoda	Insecta	Hymenoptera	Apidae	Townsendiella	NULL	rufiventris	NULL	NULL	Linsley, 1942
BBSLID95115	Pinned specimen	en	UCR	Townsendiella 2015	UCR	PreservedSpecimen	yes - subset of total Darwin Core format	BBSLID95115	UCRC ENT 00039901	USA	California	Riverside	Palm Canyon Drive and Bogert Trail	33.7667	-116.533	WGS84	Townsendiella californica	Animalia	Arthropoda	Insecta	Hymenoptera	Apidae	Townsendiella	NULL	californica	NULL	NULL	Michener, 1936
BBSLID95116	Pinned specimen	en	UCR	Townsendiella 2015	UCR	PreservedSpecimen	yes - subset of total Darwin Core format	BBSLID95116	UCRC ENT 00039902	USA	California	Riverside	Palm Canyon Drive and Bogert Trail	33.7667	-116.533	WGS84	Townsendiella californica	Animalia	Arthropoda	Insecta	Hymenoptera	Apidae	Townsendiella	NULL	californica	NULL	NULL	Michener, 1936
BBSLID95117	Pinned specimen	en	UCR	Townsendiella 2015	UCR	PreservedSpecimen	yes - subset of total Darwin Core format	BBSLID95117	UCRC ENT 00039903	USA	California	Riverside	Palm Canyon Drive and Bogert Trail	33.7667	-116.533	WGS84	Townsendiella californica	Animalia	Arthropoda	Insecta	Hymenoptera	Apidae	Townsendiella	NULL	californica	NULL	NULL	Michener, 1936
BBSLID95118	Pinned specimen	en	UCR	Townsendiella 2015	UCR	PreservedSpecimen	yes - subset of total Darwin Core format	BBSLID95118	UCRC ENT 00039904	USA	California	Riverside	Palm Canyon Drive and Bogert Trail	33.7667	-116.533	WGS84	Townsendiella californica	Animalia	Arthropoda	Insecta	Hymenoptera	Apidae	Townsendiella	NULL	californica	NULL	NULL	Michener, 1936
BBSLID95161	Pinned specimen	en	UCR	Townsendiella 2015	UCR	PreservedSpecimen	yes - subset of total Darwin Core format	BBSLID95161	UCRC ENT 429856	USA	California	Riverside	Gavilan, The	33.7845	-117.369	WGS84	Townsendiella ensifera	Animalia	Arthropoda	Insecta	Hymenoptera	Apidae	Townsendiella	NULL	ensifera	NULL	NULL	Orr, 2015
BBSLID95127	Pinned specimen	en	UCR	Townsendiella 2015	UCR	PreservedSpecimen	yes - subset of total Darwin Core format	BBSLID95127	UCRC ENT 62440	USA	California	San Bernardino	Kelbaker Road, 25 mi E of Baker	35.1399	-115.709	WGS84	Townsendiella pulchra	Animalia	Arthropoda	Insecta	Hymenoptera	Apidae	Townsendiella	NULL	pulchra	NULL	NULL	Crawford, 1916
BBSLID95128	Pinned specimen	en	UCR	Townsendiella 2015	UCR	PreservedSpecimen	yes - subset of total Darwin Core format	BBSLID95128	UCRC ENT 00028180	USA	California	San Bernardino	Granite Mt. Res.	34.7844	-115.661	WGS84	Townsendiella pulchra	Animalia	Arthropoda	Insecta	Hymenoptera	Apidae	Townsendiella	NULL	pulchra	NULL	NULL	Crawford, 1916
BBSLID95129	Pinned specimen	en	UCR	Townsendiella 2015	UCR	PreservedSpecimen	yes - subset of total Darwin Core format	BBSLID95129	UCRC ENT 429855	USA	California	San Diego	McClain Valley	32.968	-116.328	WGS84	Townsendiella pulchra	Animalia	Arthropoda	Insecta	Hymenoptera	Apidae	Townsendiella	NULL	pulchra	NULL	NULL	Crawford, 1916
BBSLID95130	Pinned specimen	en	UCR	Townsendiella 2015	UCR	PreservedSpecimen	yes - subset of total Darwin Core format	BBSLID95130	UCRC ENT 86708	USA	California	San Bernardino	Kelso Dunes Rd.	34.8897	-115.718	WGS84	Townsendiella pulchra	Animalia	Arthropoda	Insecta	Hymenoptera	Apidae	Townsendiella	NULL	pulchra	NULL	NULL	Crawford, 1916
BBSLID95131	Pinned specimen	en	UCR	Townsendiella 2015	UCR	PreservedSpecimen	yes - subset of total Darwin Core format	BBSLID95131	UCRC ENT 100449	USA	California	Riverside	Jct 111 and Chino Canyon	33.8592	-116.559	WGS84	Townsendiella pulchra	Animalia	Arthropoda	Insecta	Hymenoptera	Apidae	Townsendiella	NULL	pulchra	NULL	NULL	Crawford, 1916
BBSLID95132	Pinned specimen	en	UCR	Townsendiella 2015	UCR	PreservedSpecimen	yes - subset of total Darwin Core format	BBSLID95132	UCRC ENT 52585	USA	California	San Bernardino	Arrowweed Spring	34.8444	-115.609	WGS84	Townsendiella pulchra	Animalia	Arthropoda	Insecta	Hymenoptera	Apidae	Townsendiella	NULL	pulchra	NULL	NULL	Crawford, 1916
BBSLID95133	Pinned specimen	en	UCR	Townsendiella 2015	UCR	PreservedSpecimen	yes - subset of total Darwin Core format	BBSLID95133	UCRC ENT 429857	USA	California	Riverside	Edom, 4 mi E	33.8168	-116.329	WGS84	Townsendiella pulchra	Animalia	Arthropoda	Insecta	Hymenoptera	Apidae	Townsendiella	NULL	pulchra	NULL	NULL	Crawford, 1916
BBSLID95134	Pinned specimen	en	UCR	Townsendiella 2015	UCR	PreservedSpecimen	yes - subset of total Darwin Core format	BBSLID95134	UCRC ENT 429858	USA	California	Riverside	Edom, 5 mi E	33.8153	-116.312	WGS84	Townsendiella pulchra	Animalia	Arthropoda	Insecta	Hymenoptera	Apidae	Townsendiella	NULL	pulchra	NULL	NULL	Crawford, 1916
BBSLID95135	Pinned specimen	en	UCR	Townsendiella 2015	UCR	PreservedSpecimen	yes - subset of total Darwin Core format	BBSLID95135	UCRC ENT 106707	USA	California	Riverside	Riverside, UCR Campus, S Box Springs, Mts	33.9669	-117.323	WGS84	Townsendiella rufiventris	Animalia	Arthropoda	Insecta	Hymenoptera	Apidae	Townsendiella	NULL	rufiventris	NULL	NULL	Linsley, 1942
BBSLID95136	Pinned specimen	en	UCR	Townsendiella 2015	UCR	PreservedSpecimen	yes - subset of total Darwin Core format	BBSLID95136	UCRC ENT 106741	USA	California	Riverside	Harford Springs Park	33.8017	-117.345	WGS84	Townsendiella rufiventris	Animalia	Arthropoda	Insecta	Hymenoptera	Apidae	Townsendiella	NULL	rufiventris	NULL	NULL	Linsley, 1942
BBSLID95137	Pinned specimen	en	UCR	Townsendiella 2015	UCR	PreservedSpecimen	yes - subset of total Darwin Core format	BBSLID95137	UCRC ENT 106742	USA	California	Riverside	Harford Springs Park	33.8017	-117.345	WGS84	Townsendiella rufiventris	Animalia	Arthropoda	Insecta	Hymenoptera	Apidae	Townsendiella	NULL	rufiventris	NULL	NULL	Linsley, 1942
BBSLID95138	Pinned specimen	en	UCR	Townsendiella 2015	UCR	PreservedSpecimen	yes - subset of total Darwin Core format	BBSLID95138	UCRC ENT 106743	USA	California	Riverside	Harford Springs Park	33.8017	-117.345	WGS84	Townsendiella rufiventris	Animalia	Arthropoda	Insecta	Hymenoptera	Apidae	Townsendiella	NULL	rufiventris	NULL	NULL	Linsley, 1942
BBSLID95139	Pinned specimen	en	UCR	Townsendiella 2015	UCR	PreservedSpecimen	yes - subset of total Darwin Core format	BBSLID95139	UCRC ENT 106744	USA	California	Riverside	Harford Springs Park	33.8017	-117.345	WGS84	Townsendiella rufiventris	Animalia	Arthropoda	Insecta	Hymenoptera	Apidae	Townsendiella	NULL	rufiventris	NULL	NULL	Linsley, 1942
BBSLID95140	Pinned specimen	en	UCR	Townsendiella 2015	UCR	PreservedSpecimen	yes - subset of total Darwin Core format	BBSLID95140	UCRC ENT 71967	USA	California	San Bernardino	N Sierra Ave	34.1731	-117.436	WGS84	Townsendiella rufiventris	Animalia	Arthropoda	Insecta	Hymenoptera	Apidae	Townsendiella	NULL	rufiventris	NULL	NULL	Linsley, 1942
BBSLID95141	Pinned specimen	en	UCR	Townsendiella 2015	UCR	PreservedSpecimen	yes - subset of total Darwin Core format	BBSLID95141	UCRC ENT 429864	USA	California	San Bernardino	N Sierra Ave	34.1731	-117.436	WGS84	Townsendiella rufiventris	Animalia	Arthropoda	Insecta	Hymenoptera	Apidae	Townsendiella	NULL	rufiventris	NULL	NULL	Linsley, 1942
BBSLID95142	Pinned specimen	en	UCR	Townsendiella 2015	UCR	PreservedSpecimen	yes - subset of total Darwin Core format	BBSLID95142	UCRC ENT 429865	USA	California	San Bernardino	N Sierra Ave	34.1731	-117.436	WGS84	Townsendiella rufiventris	Animalia	Arthropoda	Insecta	Hymenoptera	Apidae	Townsendiella	NULL	rufiventris	NULL	NULL	Linsley, 1942
BBSLID95143	Pinned specimen	en	UCR	Townsendiella 2015	UCR	PreservedSpecimen	yes - subset of total Darwin Core format	BBSLID95143	UCRC ENT 429866	USA	California	San Bernardino	N Sierra Ave	34.1731	-117.436	WGS84	Townsendiella rufiventris	Animalia	Arthropoda	Insecta	Hymenoptera	Apidae	Townsendiella	NULL	rufiventris	NULL	NULL	Linsley, 1942
BBSLID95144	Pinned specimen	en	UCR	Townsendiella 2015	UCR	PreservedSpecimen	yes - subset of total Darwin Core format	BBSLID95144	UCRC ENT 429867	USA	California	San Bernardino	N Sierra Ave	34.1731	-117.436	WGS84	Townsendiella rufiventris	Animalia	Arthropoda	Insecta	Hymenoptera	Apidae	Townsendiella	NULL	rufiventris	NULL	NULL	Linsley, 1942
BBSLID95145	Pinned specimen	en	UCR	Townsendiella 2015	UCR	PreservedSpecimen	yes - subset of total Darwin Core format	BBSLID95145	UCRC ENT 429860	USA	California	Riverside	Palm Springs	33.6796	-116.548	WGS84	Townsendiella rufiventris	Animalia	Arthropoda	Insecta	Hymenoptera	Apidae	Townsendiella	NULL	rufiventris	NULL	NULL	Linsley, 1942
BBSLID95146	Pinned specimen	en	UCR	Townsendiella 2015	UCR	PreservedSpecimen	yes - subset of total Darwin Core format	BBSLID95146	UCRC ENT 429861	USA	California	Riverside	Palm Springs	33.6796	-116.548	WGS84	Townsendiella rufiventris	Animalia	Arthropoda	Insecta	Hymenoptera	Apidae	Townsendiella	NULL	rufiventris	NULL	NULL	Linsley, 1942
BBSLID95147	Pinned specimen	en	UCR	Townsendiella 2015	UCR	PreservedSpecimen	yes - subset of total Darwin Core format	BBSLID95147	UCRC ENT 429874	USA	California	Riverside	Riverside	34.0174	-117.509	WGS84	Townsendiella rufiventris	Animalia	Arthropoda	Insecta	Hymenoptera	Apidae	Townsendiella	NULL	rufiventris	NULL	NULL	Linsley, 1942
BBSLID95148	Pinned specimen	en	UCR	Townsendiella 2015	UCR	PreservedSpecimen	yes - subset of total Darwin Core format	BBSLID95148	UCRC ENT 106703	USA	California	Riverside	Riverside, UCR Campus, S Box Springs, Mts	33.9669	-117.323	WGS84	Townsendiella rufiventris	Animalia	Arthropoda	Insecta	Hymenoptera	Apidae	Townsendiella	NULL	rufiventris	NULL	NULL	Linsley, 1942
BBSLID95149	Pinned specimen	en	UCR	Townsendiella 2015	UCR	PreservedSpecimen	yes - subset of total Darwin Core format	BBSLID95149	UCRC ENT 106704	USA	California	Riverside	Riverside, UCR Campus, S Box Springs, Mts	33.9669	-117.323	WGS84	Townsendiella rufiventris	Animalia	Arthropoda	Insecta	Hymenoptera	Apidae	Townsendiella	NULL	rufiventris	NULL	NULL	Linsley, 1942
BBSLID95150	Pinned specimen	en	UCR	Townsendiella 2015	UCR	PreservedSpecimen	yes - subset of total Darwin Core format	BBSLID95150	UCRC ENT 106705	USA	California	Riverside	Riverside, UCR Campus, S Box Springs, Mts	33.9669	-117.323	WGS84	Townsendiella rufiventris	Animalia	Arthropoda	Insecta	Hymenoptera	Apidae	Townsendiella	NULL	rufiventris	NULL	NULL	Linsley, 1942
BBSLID95151	Pinned specimen	en	UCR	Townsendiella 2015	UCR	PreservedSpecimen	yes - subset of total Darwin Core format	BBSLID95151	UCRC ENT 106706	USA	California	Riverside	Riverside, UCR Campus, S Box Springs, Mts	33.9669	-117.323	WGS84	Townsendiella rufiventris	Animalia	Arthropoda	Insecta	Hymenoptera	Apidae	Townsendiella	NULL	rufiventris	NULL	NULL	Linsley, 1942
BBSLID95152	Pinned specimen	en	UCR	Townsendiella 2015	UCR	PreservedSpecimen	yes - subset of total Darwin Core format	BBSLID95152	UCRC ENT 429859	USA	California	Riverside	Gavilan, The	33.7845	-117.369	WGS84	Townsendiella rufiventris	Animalia	Arthropoda	Insecta	Hymenoptera	Apidae	Townsendiella	NULL	rufiventris	NULL	NULL	Linsley, 1942
BBSLID95153	Pinned specimen	en	UCR	Townsendiella 2015	UCR	PreservedSpecimen	yes - subset of total Darwin Core format	BBSLID95153	UCRC ENT 429862	USA	California	San Bernardino	Morongo	34.047	-116.581	WGS84	Townsendiella rufiventris	Animalia	Arthropoda	Insecta	Hymenoptera	Apidae	Townsendiella	NULL	rufiventris	NULL	NULL	Linsley, 1942
BBSLID95154	Pinned specimen	en	UCR	Townsendiella 2015	UCR	PreservedSpecimen	yes - subset of total Darwin Core format	BBSLID95154	UCRC ENT 429863	USA	California	San Bernardino	Victorville, 3 mi SW	34.4704	-117.344	WGS84	Townsendiella rufiventris	Animalia	Arthropoda	Insecta	Hymenoptera	Apidae	Townsendiella	NULL	rufiventris	NULL	NULL	Linsley, 1942
BBSLID95155	Pinned specimen	en	UCR	Townsendiella 2015	UCR	PreservedSpecimen	yes - subset of total Darwin Core format	BBSLID95155	UCRC ENT 429868	USA	California	San Bernardino	N Sierra Ave	34.1731	-117.436	WGS84	Townsendiella rufiventris	Animalia	Arthropoda	Insecta	Hymenoptera	Apidae	Townsendiella	NULL	rufiventris	NULL	NULL	Linsley, 1942
BBSLID95156	Pinned specimen	en	UCR	Townsendiella 2015	UCR	PreservedSpecimen	yes - subset of total Darwin Core format	BBSLID95156	UCRC ENT 429869	USA	California	San Bernardino	N Sierra Ave	34.1731	-117.436	WGS84	Townsendiella rufiventris	Animalia	Arthropoda	Insecta	Hymenoptera	Apidae	Townsendiella	NULL	rufiventris	NULL	NULL	Linsley, 1942
BBSLID95157	Pinned specimen	en	UCR	Townsendiella 2015	UCR	PreservedSpecimen	yes - subset of total Darwin Core format	BBSLID95157	UCRC ENT 429870	USA	California	San Bernardino	N Sierra Ave	34.1731	-117.436	WGS84	Townsendiella rufiventris	Animalia	Arthropoda	Insecta	Hymenoptera	Apidae	Townsendiella	NULL	rufiventris	NULL	NULL	Linsley, 1942
BBSLID95158	Pinned specimen	en	UCR	Townsendiella 2015	UCR	PreservedSpecimen	yes - subset of total Darwin Core format	BBSLID95158	UCRC ENT 429871	USA	California	Riverside	Millard Canyon	33.9436	-116.796	WGS84	Townsendiella rufiventris	Animalia	Arthropoda	Insecta	Hymenoptera	Apidae	Townsendiella	NULL	rufiventris	NULL	NULL	Linsley, 1942
BBSLID95159	Pinned specimen	en	UCR	Townsendiella 2015	UCR	PreservedSpecimen	yes - subset of total Darwin Core format	BBSLID95159	UCRC ENT 429872	USA	California	Riverside	Riverside	34.0174	-117.509	WGS84	Townsendiella rufiventris	Animalia	Arthropoda	Insecta	Hymenoptera	Apidae	Townsendiella	NULL	rufiventris	NULL	NULL	Linsley, 1942
BBSLID95160	Pinned specimen	en	UCR	Townsendiella 2015	UCR	PreservedSpecimen	yes - subset of total Darwin Core format	BBSLID95160	UCRC ENT 429873	USA	California	Riverside	Riverside	34.0174	-117.509	WGS84	Townsendiella rufiventris	Animalia	Arthropoda	Insecta	Hymenoptera	Apidae	Townsendiella	NULL	rufiventris	NULL	NULL	Linsley, 1942
KJH.30014	Pinned specimen	en	UCSD	Townsendiella 2015	UCSD	PreservedSpecimen	yes - subset of total Darwin Core format	KJH.30014		USA	California	San Diego	Spring Valley CA	32.732	-116.955	WGS84	Townsendiella rufiventris	Animalia	Arthropoda	Insecta	Hymenoptera	Apidae	Townsendiella	NULL	rufiventris	NULL	NULL	Linsley, 1942
KJH.30015	Pinned specimen	en	UCSD	Townsendiella 2015	UCSD	PreservedSpecimen	yes - subset of total Darwin Core format	KJH.30015		USA	California	San Diego	Spring Valley CA	32.732	-116.955	WGS84	Townsendiella rufiventris	Animalia	Arthropoda	Insecta	Hymenoptera	Apidae	Townsendiella	NULL	rufiventris	NULL	NULL	Linsley, 1942
KJH.30016	Pinned specimen	en	UCSD	Townsendiella 2015	UCSD	PreservedSpecimen	yes - subset of total Darwin Core format	KJH.30016		USA	California	San Diego	Spring Valley CA	32.732	-116.955	WGS84	Townsendiella rufiventris	Animalia	Arthropoda	Insecta	Hymenoptera	Apidae	Townsendiella	NULL	rufiventris	NULL	NULL	Linsley, 1942
KJH.30103	Pinned specimen	en	UCSD	Townsendiella 2015	UCSD	PreservedSpecimen	yes - subset of total Darwin Core format	KJH.30103		USA	California	San Diego	Spring Valley CA	32.7274	-116.94	WGS84	Townsendiella rufiventris	Animalia	Arthropoda	Insecta	Hymenoptera	Apidae	Townsendiella	NULL	rufiventris	NULL	NULL	Linsley, 1942
KJH.pending	Pinned specimen	en	UCSD	Townsendiella 2015	UCSD	PreservedSpecimen	yes - subset of total Darwin Core format	KJH.pending		USA	California	San Diego	Spring Valley CA	32.7274	-116.94	WGS84	Townsendiella rufiventris	Animalia	Arthropoda	Insecta	Hymenoptera	Apidae	Townsendiella	NULL	rufiventris	NULL	NULL	Linsley, 1942
KJH.pending	Pinned specimen	en	UCSD	Townsendiella 2015	UCSD	PreservedSpecimen	yes - subset of total Darwin Core format	KJH.pending		USA	California	San Diego	Spring Valley CA	32.7274	-116.94	WGS84	Townsendiella rufiventris	Animalia	Arthropoda	Insecta	Hymenoptera	Apidae	Townsendiella	NULL	rufiventris	NULL	NULL	Linsley, 1942
KJH.pending	Pinned specimen	en	UCSD	Townsendiella 2015	UCSD	PreservedSpecimen	yes - subset of total Darwin Core format	KJH.pending		USA	California	San Diego	Spring Valley CA	32.7274	-116.94	WGS84	Townsendiella rufiventris	Animalia	Arthropoda	Insecta	Hymenoptera	Apidae	Townsendiella	NULL	rufiventris	NULL	NULL	Linsley, 1942
KJH.pending	Pinned specimen	en	UCSD	Townsendiella 2015	UCSD	PreservedSpecimen	yes - subset of total Darwin Core format	KJH.pending		USA	California	San Diego	Spring Valley CA	32.7274	-116.94	WGS84	Townsendiella rufiventris	Animalia	Arthropoda	Insecta	Hymenoptera	Apidae	Townsendiella	NULL	rufiventris	NULL	NULL	Linsley, 1942
KJH.pending	Pinned specimen	en	UCSD	Townsendiella 2015	UCSD	PreservedSpecimen	yes - subset of total Darwin Core format	KJH.pending		USA	California	San Diego	Spring Valley CA	32.7274	-116.94	WGS84	Townsendiella rufiventris	Animalia	Arthropoda	Insecta	Hymenoptera	Apidae	Townsendiella	NULL	rufiventris	NULL	NULL	Linsley, 1942
KJH.pending	Pinned specimen	en	UCSD	Townsendiella 2015	UCSD	PreservedSpecimen	yes - subset of total Darwin Core format	KJH.pending		USA	California	San Diego	Spring Valley CA	32.7274	-116.94	WGS84	Townsendiella rufiventris	Animalia	Arthropoda	Insecta	Hymenoptera	Apidae	Townsendiella	NULL	rufiventris	NULL	NULL	Linsley, 1942
KJH.pending	Pinned specimen	en	UCSD	Townsendiella 2015	UCSD	PreservedSpecimen	yes - subset of total Darwin Core format	KJH.pending		USA	California	San Diego	Spring Valley CA	32.7274	-116.94	WGS84	Townsendiella rufiventris	Animalia	Arthropoda	Insecta	Hymenoptera	Apidae	Townsendiella	NULL	rufiventris	NULL	NULL	Linsley, 1942
KJH.pending	Pinned specimen	en	UCSD	Townsendiella 2015	UCSD	PreservedSpecimen	yes - subset of total Darwin Core format	KJH.pending		USA	California	San Diego	Spring Valley CA	32.7274	-116.94	WGS84	Townsendiella rufiventris	Animalia	Arthropoda	Insecta	Hymenoptera	Apidae	Townsendiella	NULL	rufiventris	NULL	NULL	Linsley, 1942
KJH.pending	Pinned specimen	en	UCSD	Townsendiella 2015	UCSD	PreservedSpecimen	yes - subset of total Darwin Core format	KJH.pending		USA	California	San Diego	Spring Valley CA	32.7274	-116.94	WGS84	Townsendiella rufiventris	Animalia	Arthropoda	Insecta	Hymenoptera	Apidae	Townsendiella	NULL	rufiventris	NULL	NULL	Linsley, 1942
KJH.pending	Pinned specimen	en	UCSD	Townsendiella 2015	UCSD	PreservedSpecimen	yes - subset of total Darwin Core format	KJH.pending		USA	California	San Diego	Spring Valley CA	32.7274	-116.94	WGS84	Townsendiella rufiventris	Animalia	Arthropoda	Insecta	Hymenoptera	Apidae	Townsendiella	NULL	rufiventris	NULL	NULL	Linsley, 1942
KJH.pending	Pinned specimen	en	UCSD	Townsendiella 2015	UCSD	PreservedSpecimen	yes - subset of total Darwin Core format	KJH.pending		USA	California	San Diego	Spring Valley CA	32.7274	-116.94	WGS84	Townsendiella rufiventris	Animalia	Arthropoda	Insecta	Hymenoptera	Apidae	Townsendiella	NULL	rufiventris	NULL	NULL	Linsley, 1942
KJH.pending	Pinned specimen	en	UCSD	Townsendiella 2015	UCSD	PreservedSpecimen	yes - subset of total Darwin Core format	KJH.pending		USA	California	San Diego	Spring Valley CA	32.7274	-116.94	WGS84	Townsendiella rufiventris	Animalia	Arthropoda	Insecta	Hymenoptera	Apidae	Townsendiella	NULL	rufiventris	NULL	NULL	Linsley, 1942
SDC.10409	Pinned specimen	en	UCSD	Townsendiella 2015	UCSD	PreservedSpecimen	yes - subset of total Darwin Core format	SDC.10409		USA	California	San Diego	Jamul CA	32.7384	-116.91	WGS84	Townsendiella rufiventris	Animalia	Arthropoda	Insecta	Hymenoptera	Apidae	Townsendiella	NULL	rufiventris	NULL	NULL	Linsley, 1942
SDC.10410	Pinned specimen	en	UCSD	Townsendiella 2015	UCSD	PreservedSpecimen	yes - subset of total Darwin Core format	SDC.10410		USA	California	San Diego	Jamul CA	32.7384	-116.91	WGS84	Townsendiella rufiventris	Animalia	Arthropoda	Insecta	Hymenoptera	Apidae	Townsendiella	NULL	rufiventris	NULL	NULL	Linsley, 1942
SDC.10411	Pinned specimen	en	UCSD	Townsendiella 2015	UCSD	PreservedSpecimen	yes - subset of total Darwin Core format	SDC.10411		USA	California	San Diego	Jamul CA	32.7384	-116.91	WGS84	Townsendiella rufiventris	Animalia	Arthropoda	Insecta	Hymenoptera	Apidae	Townsendiella	NULL	rufiventris	NULL	NULL	Linsley, 1942
SDC.10414	Pinned specimen	en	UCSD	Townsendiella 2015	UCSD	PreservedSpecimen	yes - subset of total Darwin Core format	SDC.10414		USA	California	San Diego	Jamul CA	32.7384	-116.91	WGS84	Townsendiella rufiventris	Animalia	Arthropoda	Insecta	Hymenoptera	Apidae	Townsendiella	NULL	rufiventris	NULL	NULL	Linsley, 1942
USNM:534026	Pinned specimen	en	USNM	Townsendiella 2015	USNM	PreservedSpecimen	yes - subset of total Darwin Core format	534026		USA	New Mexico	Dona Ana	Las Cruces	32.3189	-106.765	WGS84	Townsendiella pulchra	Animalia	Arthropoda	Insecta	Hymenoptera	Apidae	Townsendiella	NULL	pulchra	NULL	NULL	Crawford, 1916
